# Supplementary material for: Patient‐reported outcome measures (PROMs): A review of generic and condition‐specific measures and a discussion of trends and issues
Source: Health Expect. 2021 May 5;24(4):1015–24. doi: 10.1111/hex.13254 (PMC8369118; doi:10.1111/hex.13254)
Supplement: Supplementary file 1 — Appendix S1 [file HEX-24-1015-s001.xlsx]

## Sheet: Final
PROM	Abbreviated	Short summary of the tool	Clinical settings	Disease Group	Condition	Clinical care standard	Year of validation	Country where tool was developed	Validation of tool	Bibliographic reference of the original questionnaire	Domains(s) covered by the questionnaire	Self-report or other	Published papers using the tool	Published reports using the tool	Licensing or restrictions on use?	Fees apply?	Weblink/Contact details for authors for licensing information	Other
Activities of Daily Vision Scale	ADVS	The ADVS contains 22 items which examine the patient’s ability to perform an activity.		Hearing and Vision	Cataract	Cataract	1992	USA	Internal consistency, test-retest reliability. criterion validity, and content validity as assessed with factor analysis provided support for the ADVS.	Mangione, C. M., Phillips, R. S., Seddon, J. M., Lawrence, M. G., Cook, E. F., Dailey, R., & Goldman, L. (1992). Development of the'Activities of Daily Vision Scale'. A measure of visual functional status. Medical care, 30(12), 1111-1126.	5: distance vision, near vision, glare disability, night driving, and daytime driving	Interviewer, telephone	Fraser, M. L., Meuleners, L. B., Lee, A. H., Ng, J. Q., & Morlet, N. (2013). Vision, quality of life and depressive symptoms after first eye cataract surgery. Psychogeriatrics, 13(4), 237-243.		Unknown	Unknown	Contact information not available
Activity Measure Post-Acute Care	AM-PAC	The AM-PAC assesses limitations based on the World Health Organisation's International Classification of Functioning, Disability and Health (ICF). Various separate versions of the AM-PAC have been developed, including the Outpatient Short form, Inpatient “6-Clicks” Short Form, Home Care Short Form and Surgical Short Form. The tools have been translated into over 20 languages.	Post hospital care (e.g., rehabilitation, transitional care, ambulatory)	Generic			2004	USA	CFA, internal consistency reliability	Haley, S. M., Coster, W. J., Andres, P. L., Ludlow, L. H., Ni, P., Bond, T. L., ... & Jette, A. M. (2004). Activity outcome measurement for postacute care. Medical Care, I49-I61. doi: 10.1097/01.mlr.0000103520.43902.6c	3: Applied Cognition, Personal Care & Instrumental Activities, and Physical & Movement Activities.	Self-report	Jette, D. U., Stilphen, M., Ranganathan, V. K., Passek, S. D., Frost, F. S., & Jette, A. M. (2014). AM-PAC “6-Clicks” functional assessment scores predict acute care hospital discharge destination. Physical therapy, 94(9), 1252-1261.		Yes	Yes, fees may apply	https://www.sralab.org/rehabilitation-measures/activity-measure-post-acute-care, https://adeoexperts.com/catalog/
Activity Participation Questionnaire	APaQ	A simple 2 item measure of activity participation in rheumatoid arthritis asking about number of days a patient is unable to perform one's usual activities due to their condition and a score measuring how often one's usual activities could be completed.		Musculoskeletal	rheumatoid arthritis		2009	Canada	Construct validity, internal consistency and test-retest reliability	Li, T., Wells, G., Westhovens, R., & Tugwell, P. (2009). Validation of a simple activity participation measure for rheumatoid arthritis clinical trials. Rheumatology, 48(2), 170-175. https://doi.org/10.1093/rheumatology/ken448	Unidimensional	Self-report	Li, T., Wells, G., Westhovens, R., Emery, P., Becker, J. C., & Tugwell, P. (2011). Improvements in participation in usual daily activities in patients with rheumatoid arthritis treated with abatacept. Value in Health, 14(2), 361-370. https://doi.org/10.1016/j.jval.2010.10.008		Unknown	Unknown	Contact: T Li, tracy.li@bms.com
Alcohol Use Disorders Identification Test	AUDIT	A 10-item screening tool developed from a six-country World Health Organization project to assess alcohol consumption, drinking behaviours, and alcohol-related problems. A shorter version of the Alcohol Use Disorders Identification Test (AUDIT-C) also exists.	Primary care	Mental health	Alcohol use disorders		1993	International	Several research studies have found that the AUDIT screening tool is a reliable and valid measure in identifying alcohol abuse problem behaviours and it has been found to be a valid indicator for severity of alcohol dependence.	Saunders, J. B., Aasland, O. G., Babor, T. F., De la Fuente, J. R., & Grant, M. (1993). Development of the alcohol use disorders identification test (AUDIT): WHO collaborative project on early detection of persons with harmful alcohol consumption‐II. Addiction, 88(6), 791-804.	Unidimensional	Self-report	Islam, M. M., Oni, H. T., Lee, K. K., Hayman, N., Wilson, S., Harrison, K., ... & Conigrave, K. M. (2018). Standardised alcohol screening in primary health care services targeting Aboriginal and Torres Strait Islander peoples in Australia. Addiction science & clinical practice, 13(1), 5. https://doi.org/10.1186/s13722-018-0108-2		No	No	https://www.who.int/substance_abuse/publications/audit/en/	The AUDIT is available in numerous languages (24 translations).
Alzheimer’s Disease-Related Quality of Life measure	ADRQOL	A 48 item measure of health related quality of life for patients with Alzheimer's disease, completed by their carers		Neurological	Alzheimer's Disease and dementia		1999	USA	Convergent validity, internal consistency reliability	Rabins, P. V., Kasper, J. D., Kleinman, L., Black, B. S., & Patrick, D. L. (1999). Concepts and methods in the development of the ADRQL: an instrument for assessing health-related quality of life in persons with Alzheimer's disease. Journal of Mental Health and Aging.5, 33-48 (Full-text inaccessible)	5: social integration, awareness of self, feelings and mood, enjoyment of activities and response to surroundings	Caregiver proxy	Miller, E. A., Schneider, L. S., & Rosenheck, R. A. (2009). Assessing the relationship between health utilities, quality of life, and health services use in Alzheimer's disease. International Journal of Geriatric Psychiatry: A journal of the psychiatry of late life and allied sciences, 24(1), 96-105.		Yes	Unknown	Contact: P V Rabins, pvrabins@jhmi.edu	Translated into Japanese
Amsterdam inventory for auditory disability and handicap	AIADH	A measure used to identify different factors in hearing disability. The measure includes 30 items.		Hearing and Vision			1995	The Netherlands	Factor analysis has confirmed the 5 factors. Internal consistency and test-retest reliability has also been demonstrated.	Kramer, S. E., Kapteyn, T. S., Festen, J. M., & Tobi, H. (1995). Factors in subjective hearing disability. Audiology, 34(6), 311-320. Boeschen Hospers, J. M., Smits, N., Smits, C., Stam, M., Terwee, C. B., & Kramer, S. E. (2016). Reevaluation of the Amsterdam inventory for auditory disability and handicap using item response theory. Journal of Speech, Language, and Hearing Research, 59(2), 373-38…	5: Distinction of sounds; Auditory localisation: Intelligibility in noise; Intelligibility in quiet; Detection of sounds.	Self-report	McPhersonY, B., & Hormazabal, X. (2013). Self-reported hearing performance in workers exposed to solvents. Revista de Saúde Pública, 47, 86-93.		Unknown	Unknown	Contact information not available
Animated Activity Questionnaire	AAQ	An exclusively computer-based that determines how patients perform activities in daily life. Patients watch animated videos in which a person performs different activities (e.g., stair climbing) in several ways with each way exposing a different level of difficulty for the patient. They select the video that best represents their way of performing the activity. There are 17 items (activities), ea…		Musculoskeletal	Osteoarthritis - hip and knee	Osteoarthritis	2014	Europe: Denmark, France, Italy, The Netherlands, Norway, Spain, and UK	Construct validity, test-retest reliability	Terwee, C. B., Coopmans, C., Peter, W. F., Roorda, L. D., Poolman, R. W., Scholtes, V. A., ... & de Vet, H. C. (2014). Development and validation of the computer-administered animated activity questionnaire to measure physical functioning of patients with hip or knee osteoarthritis. Physical therapy, 94(2), 251-261. https://doi.org/10.2522/ptj.20120472 Peter, W. F., Loos, M., de Vet, H. C. W., Bo…	17 activities	Self-report	N/A		Unknown	Unknown	Contact: W.F. Peter, w.peter@vumc.nl	Reliance primarily on animated video responses may mean the measure has greater transcultural applicability. Novel-use of video rather than just written items and responses.
Ankle Osteoarthritis Scale	AOS	An 18 item instrument for the assessment of both pain and disability in ankle arthritis. Responses are provided along a visual analogue scale measuring 100mm. A higher score is closer to 100. Item scores are summed into subscales scores and a total score.		Musculoskeletal	Foot and ankle issues		1998	USA	Construct and criterion validity, test-retest reliability	Domsic, R. T., & Saltzman, C. L. (1998). Ankle osteoarthritis scale. Foot & ankle international, 19(7), 466-471. https://journals.sagepub.com/doi/pdf/10.1177/107110079801900708	2: pain, disability	Self-report	Townshend, D., Di Silvestro, M., Krause, F., Penner, M., Younger, A., Glazebrook, M., & Wing, K. (2013). Arthroscopic versus open ankle arthrodesis: a multicenter comparative case series. JBJS, 95(2), 98-102. doi:	http://www.horizonscanning.gov.au/internet/horizon/publishing.nsf/Content/8DA46B03741CB76FCA2577570016E96C/$File/PS_STAR%20system%20-total%20ankle%20replacement(pdf.pdf	Unknown	Unknown	Contact: Charles L Saltzman, CHARLES.SALTZMAN@HSC.UTAH.EDU
Anti-Clot Treatment Scale	ACTS	To measure patient treatment satisfaction with anticoagulation treatment. It includes a 12-item ACTS Burdens scale and a 3-item ACTS Benefits scale. Development based on the Duke Anticoagulation Satisfaction Scale (DASS).		Cardiovascular	Atrial fibrillation		2012	UK	known groups and discriminant validity	Cano, S. J., Lamping, D. L., Bamber, L., & Smith, S. (2012). The Anti-Clot Treatment Scale (ACTS) in clinical trials: cross-cultural validation in venous thromboembolism patients. Health and quality of life outcomes, 10(1), 120. https://doi.org/10.1186/1477-7525-10-120	2: Burdens, Benefits	Self-report	Prins, M. H., Bamber, L., Cano, S. J., Wang, M. Y., Erkens, P., Bauersachs, R., & Lensing, A. W. (2015). Patient-reported treatment satisfaction with oral rivaroxaban versus standard therapy in the treatment of pulmonary embolism; results from the EINSTEIN PE trial. Thrombosis research, 135(2), 281-288. https://doi.org/10.1016/j.thromres.2014.11.008		Yes	Yes, fees may apply	Contact: Stefan J. Cano, stefan.cano@pcmd.ac.uk - https://cvoutcomes.org/faqs/3030#3162	Also available in rench, Dutch, Italian, German
Anxiety Inventory for Respiratory disease	AIR	A 10-item measure to screen and measure anxiety in patients with chronic obstructive pulmonary disease (COPD).	Respiratory	Respiratory	Anxiety among patients with chronic obstructive pulmonary disease (COPD)		2013	UK	The AIR has demonstrated high internal consistency, test-retest reliability and convergent and discriminant validity. Confirmatory factor analysis supported the two factor model.	Willgoss, T. G., Goldbart, J., Fatoye, F., & Yohannes, A. M. (2013). The development and validation of the anxiety inventory for respiratory disease. Chest, 144(5), 1587-1596. https://doi.org/10.1378/chest.13-0168	2: General anxiety, Panic	Self-report	Willgoss, T. G., Yohannes, A. M., Goldbart, J., & Fatoye, F. (2012). “Everything was spiraling out of control”: experiences of anxiety in people with chronic obstructive pulmonary disease. Heart & Lung: The journal of acute and critical care, 41(6), 562-571.		Yes	Unknown	Copyright. AIR © Thomas Willgoss and Manchester Metropolitan University, 2013. All rights reserved.
Anxiety, Depression and Mood Scale	ADAMS	A 25-item scale used to screen for anxiety and depression in people with an intellectual disability. Suitable for people 10 years and over.		Mental health	Anxiety disorders, Mood disorders, Depression		2003	USA	Exploratory factor analysis and confirmatory factor analysis has provided support for the 5 ADAMS factors. Internal consistency and test-retest reliability has also been demonstrated.	Esbensen, A. J., Rojahn, J., Aman, M. G., & Ruedrich, S. (2003). Reliability and validity of an assessment instrument for anxiety, depression, and mood among individuals with mental retardation. Journal of autism and developmental disorders, 33(6), 617-629.	5: Manic/Hyperactive Behavior, Depressed Mood, Social Avoidance, General Anxiety and Compulsive Behavior.	Self-report, care-giver proxy	De Winter, C. F., Hermans, H., Evenhuis, H. M., & Echteld, M. A. (2015). Associations of symptoms of anxiety and depression with diabetes and cardiovascular risk factors in older people with intellectual disability. Journal of Intellectual Disability Research, 59(2), 176-185. https://doi.org/10.1111/jir.12049		Yes	Unknown	Copyright: Anna J. Esbensen
Arthritis Impact Measurement Scale (revised and expanded version)	AIMS2	The original AIMS was developed in 1982, but the revised and expanded version (AIMS2) is now in wider use. This 78 item instrument measures health status in rheumatoid arthritis, including evaluating arm function, work, and social support. A short form of the AIMS2 has also been developed. It is also used for other conditions included: psoriatic arthritis, ankylosing spondylitis, fibromyalgia, ca…		Musculoskeletal	rheumatoid arthritis		1992	USA	Concurrent validity but within and between different subscales, internal consistency and test-retest reliability	Meenan, R. F., Mason, J. H., Anderson, J. J., Guccione, A. A., & Kazis, L. E. (1992). AIMS2. The content and properties of a revised and expanded Arthritis Impact Measurement Scales Health Status Questionnaire. Arthritis & Rheumatism: Official Journal of the American College of Rheumatology, 35(1), 1-10. https://onlinelibrary.wiley.com/doi/pdf/10.1002/art.1780350102	12: Mobility level, Walking and bending, Hand and finger function, Arm function, Self-care, Household tasks, Social activities, Support from family and friends, Arthritis pain, Work, Level of tension, Mood	Self-report	Fusama, M., Nakahara, H., Hamano, Y., Nishide, M., Kawamoto, K., Hosokawa, T., ... & Kuroiwa, T. (2013). Improvement of health status evaluated by Arthritis Impact Measurement Scale 2 (AIMS-2) and Short Form-36 (SF-36) in patients with rheumatoid arthritis treated with tocilizumab. Modern rheumatology, 23(2), 276-283. doi: 10.1007/s10165-012-0674-1		No	No	Contact: Robert F. Meenan, rmwwnan@bu.edu
Asthma Control Questionnaire	ACQ	Measures both the adequacy of asthma control and change in asthma control; occuring either spontaneously or as a result of treatment. The ACQ has 7 questions. Patients are asked to recall how their asthma has been during the previous week. Patient diary and electronic versions of the ACQ are also available.		Respiratory	Asthma		1999	Canada	Reliability, cross-sectional and longitudinal validity, and sensitivity to change has been demonstrated for the scale.	Juniper, E. F., O′ Byrne, P. M., Guyatt, G. H., Ferrie, P. J., & King, D. R. (1999). Development and validation of a questionnaire to measure asthma control. European respiratory journal, 14(4), 902-907.	Unidimensional	Self-report	Werner, C. U., Linde, K., Schäffner, J., Storr, C., & Schneider, A. (2017). Weekly self-measurement of FEV1 and PEF and its impact on ACQ (asthma control questionnaire)-scores: 12-week observational study with 76 patients. NPJ primary care respiratory medicine, 27(1), 64.	https://effectivehealthcare.ahrq.gov/sites/default/files/pdf/cer-202-thermoplasty-final_0.pdf	Yes	Yes, fees may apply	http://www.qoltech.co.uk/	The ASQ has been translated into many different languages. For the most current list of languages available, please check: www.qoltech.co.uk
Asthma Control Test	ACT	A 5-item tool for identifying those with poorly controlled asthma.		Respiratory	Asthma		2004	USA	Internal consistency, test-retest reliability, criterion validity, discriminant validity and responsiveness to change was demonstrated.	Nathan, R. A., Sorkness, C. A., Kosinski, M., Schatz, M., Li, J. T., Marcus, P., ... & Pendergraft, T. B. (2004). Development of the asthma control test: a survey for assessing asthma control. Journal of Allergy and Clinical Immunology, 113(1), 59-65. https://doi.org/10.1016/j.jaci.2003.09.008 Schatz, M., Sorkness, C. A., Li, J. T., Marcus, P., Murray, J. J., Nathan, R. A., ... & Jhingran, P. (20…	Unidimensional	Self-report	Reddel, H. K., Sawyer, S. M., Everett, P. W., Flood, P. V., & Peters, M. J. (2015). Asthma control in Australia: a cross‐sectional web‐based survey in a nationally representative population. Medical Journal of Australia, 202(9), 492-496.		Yes	No	https://www.asthmacontroltest.com/en-US/Intellectual-Property	The ACT has been translated into many different languages (93 translations).
Asthma Life Impact Scale	ALIS	A disease specific patient reported outcome questionnaire which assesses the impact that asthma has on a patient’s quality of life.		Respiratory	Asthma		2010	UK, USA	Internal consistency, test-retest reliability and convergent validity was demonstrated. Rasch analysis was used for item reduction and provided support for the unidimensionality of the tool.	Meads, D. M., McKenna, S. P., Doward, L. C., Pokrzywinski, R., Revicki, D., Hunter, C., & Glendenning, G. A. (2010). Development and validation of the asthma life impact scale (ALIS). Respiratory medicine, 104(5), 633-643. https://doi.org/10.1016/j.rmed.2009.11.023	Unidimensional	Self-report	Rouse, M., Twiss, J., & McKenna, S. P. (2016). Co-calibrating quality-of-life scores from three pulmonary disorders: implications for comparative-effectiveness research. Journal of medical economics, 19(6), 596-603.		Yes	Yes, fees may apply	http://www.galen-research.com/measures-database/	The ALIS has been translated into 16 different languages, including Russian and Italian.
Asthma Quality of Life Questionnaire	AQLQ	A measure of functional impairments that are most troublesome to adult patients with asthma. A 15-item version (MiniAQLQ) has also been developed.		Respiratory	Asthma		1993	UK	Evidence for good measurement properties and that it is valid as both an evaluative and a discriminative instrument.	Juniper, E. F., Guyatt, G. H., Ferrie, P. J., & Griffith, L. E. (1993). Measuring quality of life in asthma. American Review of Respiratory Disease, 147, 832-832. https://doi.org/10.1164/ajrccm/147.4.832 Juniper, E. F., Buist, A. S., Cox, F. M., Ferrie, P. J., & King, D. R. (1999). Validation of a standardized version of the Asthma Quality of Life Questionnaire. Chest, 115(5), 1265-1270. Juniper,…	4: symptoms, activity limitation, emotional function, and environmental stimuli.	Self-report	Macaden, L., John, P., & Christopher, D. J. (2017). Quality of Life using AQLQ (S), ACT and GINA in patients with bronchial asthma in South India. Innovational Journal of Nursing and Healthcare, 3(2), 76-84.		Yes	Yes, fees may apply	http://www.qoltech.co.uk/	The ALIS has been translated into 16 different languages, including Mandarin and Spanish.
Atrial Fibrillation Impact Questionnaire	AFImpact	Measure of patient-reported impact of atrial fibrillation		Cardiovascular	Atrial fibrillation		2017	USA	Construct validity, discriminant validity, factor analysis	Coyne, K. S., Edvardsson, N., & Rydén, A. (2017). Development and Validation of the AFImpact: An Atrial Fibrillation–Specific Measure of Patient-Reported Health-Related Quality of Life. Value in Health, 20(10), 1355-1361. https://doi.org/10.1016/j.jval.2017.06.005	3: Vitality, emotional distress, sleep	Self-report	N/A		Unknown	Unknown	Contact: Karin S. Coyne, anna.ryden@astrazeneca.com
Audit of Diabetes-Dependent Quality of Life	ADDQoL	To measure individuals' perceptions of the impact of diabetes on their quality of life. An ADDQOL-Teen and an ADDQoL14 also exist. Originally developed in the 1990s, but refined in 2002.		Endocrine	Type 1 and 2 diabetes		2006	Singapore	Factor analysis, construct validity	Bradley, C., & Speight, J. (2002). Patient perceptions of diabetes and diabetes therapy: assessing quality of life. Diabetes/Metabolism Research and Reviews, 18(S3), S64-S69. https://doi.org/10.1002/dmrr.279 Wee, H. L., Tan, C. E., Goh, S. Y., & Li, S. C. (2006). Usefulness of the Audit of Diabetes-Dependent Quality-of-Life (ADDQoL) questionnaire in patients with diabetes in a multi-ethnic Asian …	19: family life, friendship and social life, close personal relationship, sex life, physical appearance, physical health, work, holiday, leisure activities, local or long-distance journeys, self-confidents, motivation, people's reaction, feelings about the future, financial situation, dependence on others, living condition, freedom to eat, freedom to drink	Self-report	Papazafiropoulou, A. K., Bakomitrou, F., Trikallinou, A., Ganotopoulou, A., Verras, C., Christofilidis, G., ... & Μelidonis, Α. (2015). Diabetes-dependent quality of life (ADDQOL) and affecting factors in patients with diabetes mellitus type 2 in Greece. BMC research notes, 8(1), 786. https://doi.org/10.1186/s13104-015-1782-8		Yes	Unknown	http://www.healthpsychologyresearch.com/ - Contact: Clare Bradley, c.bradley@rhul.ac.uk
Australian/Canadian Osteoarthritis Hand Index	AUSCAN	A 15 item measure of osteoarthritis in the hand which probes symptom severity in commonly experienced situations. It can be administered as Likert, VAS or NRS responses.		Musculoskeletal	hand osteoarthritis	Osteoarthritis	2002	Australia, Canada	Construct validity, internal consistency and test-retest reliability	Bellamy, N., Campbell, J., Haraoui, B., Gerecz-Simon, E., Buchbinder, R., Hobby, K., & MacDermid, J. C. (2002). Clinimetric properties of the AUSCAN Osteoarthritis Hand Index: an evaluation of reliability, validity and responsiveness. Osteoarthritis and Cartilage, 10(11), 863-869. https://doi.org/10.1053/joca.2002.0838	3: pain, stiffness, physical functioning	Self-report	Cole, A., Gill, T. K., Taylor, A. W., & Hill, C. L. (2011). Prevalence and associations of hand pain in the community: results from a population-based study. Scandinavian journal of rheumatology, 40(2), 145-149. https://doi.org/10.3109/03009742.2010.508467	http://6cpa.com.au/wp-content/uploads/Medication-management-and-education-of-osteoarthritis-patients-evaluation-of-a-role-for-community-pharmacists-final-report.pdf	Yes	Unknown	http://www.auscan.org/auscan/index.htm	Originally validated in both French and English.
Bath Assessment of QoL in Dementia	BASQID	A measure of self-reported quality of life (QoL) for people with mild to moderate dementia based on their views		Neurological	Dementia		2007	UK	Construct validity, factor analysis	Trigg, R., Skevington, S. M., & Jones, R. W. (2007). How can we best assess the quality of life of people with dementia? The Bath Assessment of Subjective Quality of Life in Dementia (BASQID). The Gerontologist, 47(6), 789-797. https://doi.org/10.1093/geront/47.6.789	Unidimensional	Self-report	Gräske, J., Fischer, T., Kuhlmey, A., & Wolf-Ostermann, K. (2012). Quality of life in dementia care–differences in quality of life measurements performed by residents with dementia and by nursing staff. Aging & Mental Health, 16(7), 819-827. https://doi.org/10.1080/13607863.2012.667782		Unknown	Unknown	Contact: Richard Trigg, Richard.trigg@ntu.ac.uk
Beck Anxiety Inventory	BAI	A 21-item self-report measure of the severity of anxiety in psychiatric populations. It is designed for individuals who are of 17 years of age or older.	Non-clinical, outpatient, and psychiatric settings	Mental health	Anxiety disorders		1988	USA	Internal consistency, test-retest reliability, and convergent and discriminant validity has been demonstrated.	Beck, A. T., Epstein, N., Brown, G., & Steer, R. A. (1988). An inventory for measuring clinical anxiety: psychometric properties. Journal of consulting and clinical psychology, 56(6), 893.	Unidimensional	Self-report	Piotrowski, C. (2018). The status of the Beck inventories (BDI, BAI) in psychology training and practice: A major shift in clinical acceptance. Journal of Applied Biobehavioral Research, 23(3), e12112. https://doi.org/10.1111/jabr.12112	file:///Users/mq20167429/Downloads/Research-report-gambling-in-people-presenting-mental-health-service.pdf	Yes	Yes, fees may apply	Copyright Beck Anxiety Inventory © 1987, 1990,1993 Aaron T Beck. Descriptive text used with permission of the publisher NCS Pearson, Inc. All rights reserved. https://www.pearsonclinical.com.au/products/view/41	The BAI has been translated into 14 languages.
Beck Depression Inventory	BDI	A 21-item self-report inventory, one of the most widely used psychometric tests for measuring the severity of depression. Its current version, the BDI-II, is designed for individuals aged 13 and over. The BDI-II contains a substantial revision of the original BDI.	Non-clinical, outpatient, and psychiatric settings	Mental health	Depressive disorders		1996	USA	The BDI-II has shown high reliability, capacity to discriminate between depressed and non-depressed subjects, and acceptable concurrent, content, and structural validity.	Beck, A. T., Steer, R. A., & Brown, G. K. (1996). Beck depression inventory-II. San Antonio, 78(2), 490-498. Wang, Y. P., & Gorenstein, C. (2013). Psychometric properties of the Beck Depression Inventory-II: a comprehensive review. Brazilian Journal of Psychiatry, 35(4), 416-431. http://dx.doi.org/10.1590/1516-4446-2012-1048	Unidimensional	Self-report	Vorontsova, N., Garety, P., & Freeman, D. (2018). Schematic beliefs and problem solving performance predict depression in people experiencing persecutory delusions. Journal of psychiatric research, 100, 5-7. https://doi.org/10.1016/j.jpsychires.2018.02.010	https://www.dva.gov.au/sites/default/files/Question%2012%20Adjustment%20Disorder%20Technical%20Report%202017.pdf	Yes	Yes, fees may apply	Copyright © 1996, 1987 Aaron T Beck https://www.pearsonclinical.com.au/products/view/39	The BDI-II is available in 73 languages.
Birth Satisfaction Scale-Revised	BSS-R	A 10-item, five-point, Likert-type scale that measures women's perceptions of the birth experience. The original version was developed in 2011, and a revised version published in 2014.		Reproductive and Maternal	Birth		2014	UK	Factor analysis, known groups validity	Hollins Martin, C., & Fleming, V. (2011). The birth satisfaction scale. International journal of health care quality assurance, 24(2), 124-135. https://doi.org/10.1108/09526861111105086 Martin, C. J. H., & Martin, C. R. (2014). Development and psychometric properties of the Birth Satisfaction Scale-Revised (BSS-R). Midwifery, 30(6), 610-619. https://doi.org/10.1016/j.midw.2013.10.006	3: quality of care provision, women's personal attributes, stress experienced during labour	Self-report	Hinic, K. (2016). Predictors of breastfeeding confidence in the early postpartum period. Journal of Obstetric, Gynecologic & Neonatal Nursing, 45(5), 649-660. https://doi.org/10.1016/j.jogn.2016.04.010		Unknown	Unknown	Contact: Caroline J. Hollins Martin, C.J.Hollins-Martin@salford.ac.uk
Body Image after Breast Cancer Questionnaire	BIBCQ (or BIABC)	A measure of the long term impact of breast cancer on body image.	Cancer settings - outpatients	Cancer	Cancer - breast		2006	Canada	Convergent validity	Baxter, N. N., Goodwin, P. J., Mcleod, R. S., Dion, R., Devins, G., & Bombardier, C. (2006). Reliability and validity of the body image after breast cancer questionnaire. The breast journal, 12(3), 221-232. https://doi.org/10.1111/j.1075-122X.2006.00246.x	6: vulnerability, body stigma, limitations, body concerns, transparency, and arm concerns	Self-report	Corica, T., Nowak, A. K., Saunders, C. M., Bulsara, M., Taylor, M., Vaidya, J. S., ... & Joseph, D. J. (2016). Cosmesis and breast-related quality of life outcomes after intraoperative radiation therapy for early breast cancer: a substudy of the TARGIT-A trial. International Journal of Radiation Oncology* Biology* Physics, 96(1), 55-64. https://doi.org/10.1016/j.ijrobp.2016.04.024		Unknown	Unknown	Contact: Nancy Baxter, baxtern@smh.toronto.on.ca
Body Image in Pelvic Organ Prolapse	BIPOP	The Body Image in Women with Pelvic Organ Prolapse (BIPOP) Questionnaire is used to assess how prolapse affects a woman's body image.		Reproductive and Maternal	pelvic organ prolapse		2014	USA	Exploratory factor analysis, assessment of face validity, content validity, construct validity, tests of association and difference, and test-retest analyses	Lowder, J. L., Ghetti, C., Oliphant, S. S., Skoczylas, L. C., Swift, S., & Switzer, G. E. (2014). Body image in the Pelvic Organ Prolapse Questionnaire: development and validation. American journal of obstetrics and gynecology, 211(2), 174-e1. https://doi.org/10.1016/j.ajog.2014.03.019	2: general attractiveness and prolapse-related reactions to partners	Self-report	Moroni, R. M., da Silva Lara, L. A., Ferreira, C. H. J., de Mello Constantino, M., & Brito, L. G. O. (2019). Assessment of Body Image, Sexual Function, and Attractiveness in Women With Genital Prolapse: A Cross-Sectional Study With Validation of the Body Image in the Pelvic Organ Prolapse (BIPOP) Questionnaire. The journal of sexual medicine, 16(1), 126-136.		No	No	Contact information not available
Bournemouth Questionnaire	BQ	A short measure (7 items) of pain originally validated for patients with low back or neck pain using 11 point NRS response scales. It was originally developed for use in chiropractic patients.		Musculoskeletal	Musculoskeletal pain and low back pain		1999	UK	Construct validity, test-retest reliability	Bolton, J. E., & Breen, A. C. (1999). The Bournemouth Questionnaire: a short-form comprehensive outcome measure. I. Psychometric properties in back pain patients. Journal of manipulative and physiological therapeutics, 22(8), 503-510. https://doi.org/10.1016/S0161-4754(99)70001-1	7: pain, daily activities, anxiety, depression, recreational activities, affected by work, controllability	Self-report	Newell, D., Diment, E., & Bolton, J. E. (2016). An electronic patient-reported outcome measures system in UK chiropractic practices: a feasibility study of routine collection of outcomes and costs. Journal of manipulative and physiological therapeutics, 39(1), 31-41. https://doi.org/10.1016/j.jmpt.2015.12.001		Unknown	Unknown	Contact details unavailable, refer to original paper for permissions https://doi.org/10.1016/S0161-4754(99)70001-1	Recent validation in languages such as Dutch and German.
Brain Injury Community Rehabilitation Outcome	BICRO	A 39 item measure assessing function and participation in patients with acquired brain injury who have returned to live in the community. Evaluation for each item is made on the basis of before and after the injury. Suitable for patients with some cognitive impairment due to their injury.	Community rehabilitation	Injuries and Trauma	Brain injury		1998	UK	PCA, construct and criterion validity, internal consistency and test-retest reliability	Powell, J. H., Beckers, K., & Greenwood, R. J. (1998). Measuring progress and outcome in community rehabilitation after brain injury with a new assessment instrument—the BICRO-39 scales. Archives of physical medicine and rehabilitation, 79(10), 1213-1225. https://www.archives-pmr.org/article/S0003-9993(98)90265-9/pdf	8: personal care, psychological, socializing, self-organization, mobility, productive employment, family contact (for siblings/parents and for children/partner)	Self-report, care-giver proxy	Williams, G., & Willmott, C. (2012). Higher levels of mobility are associated with greater societal participation and better quality-of-life. Brain injury, 26(9), 1065-1071. https://doi.org/10.3109/02699052.2012.667586		Yes	Unknown	http://www.bicro.co.uk/
Brain Metastases Symptom and Impact Questionnaire	BASIQ	To measure severity of brain metastases (BM) symptoms, and their impact on patients' activities of daily living and quality of life. The 18-item questionnaire includes both symptom and impacts scales.		Cancer	Cancer - brain		2012	Canada	Convergent and divergent validity, Factor analysis	Lasch, K. E., Ganguli, A., Bonthapally, V., Pompilus, F., Delbecque, L., Fitzgerald, K., & Ray, S. (2012). CN2 Development of a Patient-Reported Outcome Instrument in Brain Metastases: The Brain Metastases Symptom and Impact Questionniare (BASIQ). Value in Health, 15(4), A1. https://doi.org/10.1016/j.jval.2012.03.008 Thavarajah, N., Ray, S., Bedard, G., Zhang, L., Cella, D., Wong, E., ... & Solim…	12: headaches, dizziness, nausea, numbness, energy, balance, vision, memory, cognition, vision, physical activities and self-care.	Self-report	N/A		Unknown	Unknown	Contact: Edward Chow, Edward.Chow@sunnybrook.ca
Breast Cancer Chemotherapy Questionnaire	BCQ	Outcome measure specific for women with Stage 2 Breast Cancer adjuvant chemotherapy		Cancer	Cancer - breast		1988	Canada	Construct validity	Levine, M. N., Guyatt, G. H., Gent, M., De Pauw, S., Goodyear, M. D., Hryniuk, W. M., ... & Bramwell, V. H. (1988). Quality of life in stage II breast cancer: an instrument for clinical trials. Journal of Clinical Oncology, 6(12), 1798-1810. https://ascopubs.org/doi/pdf/10.1200/JCO.1988.6.12.1798	7: consequences of hair loss, emotional dysfunction, physical symptoms, trouble and inconvenience associated with treatment, fatigue, nausea, positive wellbeing	Self-report	Dees, E. C., O'reilly, S., Goodman, S. N., Sartorius, S., Levine, M. A., Jones, R. J., ... & Fetting, J. H. (2000). A prospective pharmacologic evaluation of age-related toxicity of adjuvant chemotherapy in women with breast cancer. Cancer investigation, 18(6), 521-529. https://doi.org/10.3109/07357900009012191		Unknown	Unknown	Contact: Mark Levine, mlevine@mcmaster.ca
Breast Cancer Treatment Outcome Scale	BCTOS	Assesses women’s subjective evaluation of the aesthetic and functional outcome after breast cancer treatment	Cancer settings - radiation oncology clinic	Cancer	Cancer - breast		2001	USA	Factor analysis, Predictive validity, convergent validity	Stanton, A. L., Krishnan, L., & Collins, C. A. (2001). Form or function? Part 1. Subjective cosmetic and functional correlates of quality of life in women treated with breast‐conserving surgical procedures and radiotherapy. Cancer, 91(12), 2273-2281. https://doi.org/10.1002/1097-0142(20010615)91:12%3C2273::AID-CNCR1258%3E3.0.CO;2-1 Krishnan, L., Stanton, A. L., Collins, C. A., Liston, V. E., & Je…	3: functional status, cosmetic status and breast specific pain	Self-report	Freedman, G. M., Anderson, P. R., Bleicher, R. J., Litwin, S., Li, T., Swaby, R. F., ... & Morrow, M. (2012). Five-year local control in a phase II study of hypofractionated intensity modulated radiation therapy with an incorporated boost for early stage breast cancer. International Journal of Radiation Oncology* Biology* Physics, 84(4), 888-893. https://dx.doi.org/10.1016%2Fj.ijrobp.2012.01.091		Unknown	Unknown	Contact: Annette L. Stanton, astanton@ukans.edu	Available in several langauges including portugese and dutch
Breastfeeding Self-Efficacy Scale	BSES	A 33 item self report instrument to measure maternal breastfeeding confidence. A short-form is also available.		Reproductive and Maternal	Breastfeeding mothers		1999	Canada	Construct validity, factor analysis	Dennis, C. L., & Faux, S. (1999). Development and psychometric testing of the Breastfeeding Self‐Efficacy Scale. Research in nursing & health, 22(5), 399-409. https://doi.org/10.1002/(SICI)1098-240X(199910)22:5%3C399::AID-NUR6%3E3.0.CO;2-4	2: breastfeeding technique and intrapersonal thoughts	Self-report	Li, T., Guo, N., Jiang, H., & Eldadah, M. (2018). Breastfeeding Self-Efficacy Among Parturient Women in Shanghai: A Cross-Sectional Study. Journal of Human Lactation, 0890334418812044. https://doi.org/10.1016/j.wombi.2013.09.004		Unknown	Unknown	Contact: Cindy-Lee Dennis, cindylee.dennis@utoronto.ca
BREAST-Q	BREAST-Q	A questionnaire measuring patient-reported outcomes of breast augmentation, breast reconstruction, and breast reduction. Used for breast cancer patients.		Cancer	Cancer - breast		2009	USA and Canada	Extensive	Pusic, A. L., Klassen, A. F., Scott, A. M., Klok, J. A., Cordeiro, P. G., & Cano, S. J. (2009). Development of a new patient-reported outcome measure for breast surgery: the BREAST-Q. Plastic and reconstructive surgery, 124(2), 345-353. doi: 10.1097/PRS.0b013e3181aee807	6: satisfaction with breasts, overall outcome, and process of care, and psychosocial, physical, and sexual well-being. 3 modules: augmentation, reconstruction, and reduction	Self-report	Eltahir, Y., Werners, L. L., Dreise, M. M., van Emmichoven, I. A. Z., Jansen, L., Werker, P. M., & de Bock, G. H. (2013). Quality-of-life outcomes between mastectomy alone and breast reconstruction: comparison of patient-reported BREAST-Q and other health-related quality-of-life measures. Plastic and reconstructive surgery, 132(2), 201e-209e. doi: 10.1097/PRS.0b013e31829586a7		Yes	Yes, fees may apply	Contact: Andrea Pusic, pusica@mskcc.org	Adapted for use in several languages including: French, German, U.S. Spanish, and U.K. English
Breathlessness, Cough and Sputum Scale	BCSS	A patient-reported outcome measure that asks patients to rate the severity of the three symptoms in a daily diary.		Respiratory	Chronic obstructive pulmonary disease (COPD)		2003	USA	Internal consistency and reproducibility and convergent and discriminant validity have been demonstrated.	Leidy, N. K., Rennard, S. I., Schmier, J., Jones, M. K. C., & Goldman, M. (2003). The breathlessness, cough, and sputum scale: the development of empirically based guidelines for interpretation. Chest, 124(6), 2182-2191. https://doi.org/10.1378/chest.124.6.2182 Leidy, N. K., Schmier, J. K., Jones, M. K. C., Lloyd, J., & Rocchiccioli, K. (2003). Evaluating symptoms in chronic obstructive pulmonary…	Unidimensional	Self-report	Fu, S. N., Yu, W. C., Wong, C. K. H., & Lam, M. C. H. (2016). Prevalence of undiagnosed airflow obstruction among people with a history of smoking in a primary care setting. International journal of chronic obstructive pulmonary disease, 11, 2391.		Yes	Yes, fees may apply	https://www.astrazeneca.com/patient-reported-outcomes/respiratory.html	The BCSS has been translated into many different languages (26 translations).
Brief Pain Inventory	BPI	A measure evaluating severity of a patient's pain and the impact this pain has on their daily functioning. Patient's rate their: worst, least, average and current pain intensity, detail current treatments and their perceived effectiveness. Also rate how much pain impacts on e.g., general activity, normal work. Available in a short and long form. Used in a range of conditions including musculoskel…		Generic	pain		1994	USA	Factor analysis, test-retest and alternate-forms reliability	Cleeland, C. S., & Ryan, K. M. (1994). Pain assessment: global use of the Brief Pain Inventory. Annals, Academy of Medicine, Singapore. Full-text unavailable, but see : https://www.mdanderson.org/documents/Departments-and-Divisions/Symptom-Research/BPI_UserGuide.pdf	2: pain severity, pain interference	Self-report	Schaefer, C., Sadosky, A., Mann, R., Daniel, S., Parsons, B., Tuchman, M., ... & Nieshoff, E. (2014). Pain severity and the economic burden of neuropathic pain in the United States: BEAT Neuropathic Pain Observational Study. ClinicoEconomics and outcomes research: CEOR, 6, 483. doi: 10.2147/CEOR.S63323	https://www.painaustralia.org.au/static/uploads/files/enterprise-one-pain-management-service-2017-mid-year-report-wfgwkucloaqa.pdf	Yes	Yes, fees may apply	https://www.mdanderson.org/documents/Departments-and-Divisions/Symptom-Research/BPI_UserGuide.pdf
Brief Symptom Inventory	BSI	The BSI was developed from its longer parent instrument, the SCL-90-R. More recently, the BSI-18 has been developed; a brief 18-item-srcreening inventory designed to screen for psychiatric disorder in medical and community populations.		Mental health	Mental disorders		1983	USA	Items for each dimension of the BSI were selected based on a factor analysis. Internal consistency, test-retest reliability, construct validity and criterion validity has been demonstrated.	Derogatis, L. R., & Melisaratos, N. (1983). The brief symptom inventory: an introductory report. Psychological medicine, 13(3), 595-605.	9: Somatization, Obsession-Compulsion, Interpersonal Sensitivity, Depression, Anxiety, Hostility, Phobic anxiety, Paranoid ideation and Psychoticism; and three global indices of distress: Global Severity Index, Positive Symptom Distress Index, and Positive Symptom Total	Self-report, interviewer	Budinger, M. C., Drazdowski, T. K., & Ginsburg, G. S. (2013). Anxiety-promoting parenting behaviors: A comparison of anxious parents with and without social anxiety disorder. Child Psychiatry & Human Development, 44(3), 412-418. DOI: 10.2975/35.4.2012.345.348		Yes	Yes, fees may apply	https://www.pearsonclinical.com.au/products/view/224	The BSI has been translated into several languages, including Spanish, French and Italian.
Bristol Activities of Daily Living Scale	BADLS	A 20-item questionnaire designed to measure the ability of someone with dementia to carry out daily activities such as dressing, preparing food and using transport.		Neurological	Dementia		1996	UK	Principal components analysis	Bucks, R. S., Ashworth, D. L., Wilcock, G. K., & Siegfried, K. (1996). Assessment of activities of daily living in dementia: development of the Bristol Activities of Daily Living Scale. Age and ageing, 25(2), 113-120. https://doi.org/10.1093/ageing/25.2.113	4: Instrumental activities of daily living, self care, orientation, mobility	Self-report	Camic, P. M., Tischler, V., & Pearman, C. H. (2014). Viewing and making art together: a multi-session art-gallery-based intervention for people with dementia and their carers. Aging & Mental Health, 18(2), 161-168. https://doi.org/10.1080/13607863.2013.818101		Unknown	Unknown	Contact: R. S. Bucks
Bristol Rheumatoid Arthritis Fatigue Multi-Dimensional Questionnaire	BRAF_MDQ	A 20 item measure of fatigue in rheumatoid arthritis, mostly comprised of Likert style responses.		Musculoskeletal	Rheumatoid arthritis		2010	UK	EFA, criterion and construct validity, internal consistency reliability	Nicklin, J., Cramp, F., Kirwan, J., Greenwood, R., Urban, M., & Hewlett, S. (2010). Measuring fatigue in rheumatoid arthritis: A cross‐sectional study to evaluate the bristol rheumatoid arthritis fatigue multi‐dimensional questionnaire, visual analog scales, and numerical rating scales. Arthritis care & research, 62(11), 1559-1568. https://doi.org/10.1002/acr.20282	4: physical fatigue, living with fatigue, cognitive fatigue, emotional fatigue	Self-report	Feldthusen, C., Grimby-Ekman, A., Forsblad-d’Elia, H., Jacobsson, L., & Mannerkorpi, K. (2016). Seasonal variations in fatigue in persons with rheumatoid arthritis: a longitudinal study. BMC musculoskeletal disorders, 17(1), 59.	https://www.nras.org.uk/data/files/Get%20Involved/RAAW/Invisible%20Disease%20-%20Rheumatoid%20Arthritis%20and%20Chronic%20Fatigue%20Survey.pdf	Unknown	Unknown	Contact: Sarah Hewlett, sarah.hewlett@uwe.ac.uk
Brophy-Marx Shoulder Activity Scale		A brief (5 item) measure of patient shoulder activity, i.e., how often a patient engages in common activities such as weight lifting or handling objects overhead. It can be used to predict the outcomes of shoulder disorders. Responses are summed for an overall activity score. The scale has become known by this title (and a number of similar titles) because it was not given and explicit one by the…		Musculoskeletal	Shoulder osteoarthritis	Osteoarthritis	2005	USA	Construct validity, test-retest reliability	Brophy, R. H., Beauvais, R. L., Jones, E. C., Cordasco, F. A., & Marx, R. G. (2005). Measurement of shoulder activity level. Clinical Orthopaedics and Related Research®, 439, 101-108. doi: 10.1097/01.blo.0000173255.85016.1f	5 activities: carrying an object 8 lb or heavier by hand, handling objects overhead, weight training with arms, swinging motion (i.e., hitting tennis or golf ball), and lifting objects 25 lb or heavier	Self-report	Brophy, R. H., Dunn, W. R., Kuhn, J. E., & MOON Shoulder Group. (2014). Shoulder activity level is not associated with the severity of symptomatic, atraumatic rotator cuff tears in patients electing nonoperative treatment. The American journal of sports medicine, 42(5), 1150-1154. https://doi.org/10.1177/0363546514526854		Unknown	Unknown	Contact: RH Brophy, brophyr@wudosis.wustl.edu
Burn Outcome Questionnaire	BOQ	A measure of recovery in burn survivors. It was initially developed for use with children, with multiple subscales including upper extremity function, pain, itch, family disruption. Then the 47 item young adults aversion (YABOQ) was developed. The most important 15 items from the two domains (psychosocial and physical) in the YABOQ have been used to develop an adult version in short form. A short…		Injuries and Trauma	Burns		2000	USA	Factor analysis, construct validity, internal consistency and test-retest reliability	Daltroy, L. H., Liang, M. H., Phillips, C. B., Daugherty, M. B., Hinson, M., Jenkins, M., ... & Reilly, D. (2000). American Burn Association/Shriners Hospitals for Children burn outcomes questionnaire: construction and psychometric properties. The Journal of burn care & rehabilitation, 21(1), 29-39. https://doi.org/10.1097/00004630-200021010-00007 Ryan, C. M., Schneider, J. C., Kazis, L. E., Lee,…	2: physical and psychosocial	Self-report, parent proxy	Ryan, C. M., Lee, A., Kazis, L. E., Schneider, J. C., Shapiro, G. D., Sheridan, R. L., ... & Tompkins, R. G. (2015). Recovery trajectories after burn injury in young adults: does burn size matter?. Journal of Burn Care & Research, 36(1), 118-129. doi: 10.1097/BCR.0000000000000214		Unknown	Unknown	Contact: C Ryan, cryan@mgh.harvard.edu	Available in children, young adult and adult versions.
Burn Specific Health Scale-Brief (BSHS-B)		A 114 item measure of dysfunction and distress in burn patient. Also available in an abbreviated (80 items), revised and brief versions (BSHS-B, 40 items); the brief version is the most widely-used and available.		Injuries and Trauma	Burns		1982	USA	PCA, internal consistency reliability	Blades, B., Mellis, N., & Munster, A. M. (1982). A burn specific health scale. The Journal of trauma, 22(10), 872-875. (Full text inaccessible) See also: Kildal, M., Andersson, G., Fugl-Meyer, A. R., Lannerstam, K., & Gerdin, B. (2001). Development of a brief version of the Burn Specific Health Scale (BSHS-B). Journal of Trauma and Acute Care Surgery, 51(4), 740-746. https://ovidsp.dc2.ovid.com/s…	variable, but broadly 8: Mobility and Self-Care, Hand Function, Role Activities, Body Image, Affective, Family/Friends, Sexual Activity, and General Health Concerns	Self-report	Xie, B., Xiao, S. C., Zhu, S. H., & Xia, Z. F. (2012). Evaluation of long term health-related quality of life in extensive burns: a 12-year experience in a burn center. Burns, 38(3), 348-355. https://doi.org/10.1016/j.burns.2011.09.003		Unknown	Unknown	Contact information not available	Translated into Finnish, Swedish, German, Spanish and other languages
Cambridge Pulmonary Hypertension Outcome Review	CAMPHOR	To assess impairment, disability and needs based quality of life of patients with pulmonary hypertension		Cardiovascular	Pulmonary hypertension		2006	UK	convergent, divergent and known groups validity, factor analysis	McKenna, S. P., Doughty, N., Meads, D. M., Doward, L. C., & Pepke-Zaba, J. (2006). The Cambridge Pulmonary Hypertension Outcome Review (CAMPHOR): a measure of health-related quality of life and quality of life for patients with pulmonary hypertension. Quality of life Research, 15(1), 103-115. https://link.springer.com/content/pdf/10.1007/s11136-005-3513-4.pdf	3: Overall symptoms (made up of Energy, Breathlessness and Mood subscales), Functioning and Quality of life	Self-report	Taboada, D., Pepke-Zaba, J., Jenkins, D. P., Berman, M., Treacy, C. M., Cannon, J. E., ... & Sheares, K. K. (2014). Outcome of pulmonary endarterectomy in symptomatic chronic thromboembolic disease. European Respiratory Journal, 44(6), 1635-1645. https://erj.ersjournals.com/content/erj/44/6/1635.full.pdf		Unknown	Unknown	Contact: Stephen McKenna, smckenna@galen-research.com	Translated and validated into fourteen different languages, including Australian and New Zealand English, German and Swedish.
Canadian Health Care Evaluation Project Questionnaire	CANHELP	Measures satisfaction with end-of-life care and can be used by both patients and their family members.	Palliative care	Generic			2010	Canada	EFA, internal consistency reliability, construct validity	Heyland, D. K., Cook, D. J., Rocker, G. M., Dodek, P. M., Kutsogiannis, D. J., Skrobik, Y., ... & Canadian Researchers at the End of Life Network (CARENET). (2010). The development and validation of a novel questionnaire to measure patient and family satisfaction with end-of-life care: the Canadian Health Care Evaluation Project (CANHELP) Questionnaire. Palliative Medicine, 24(7), 682-695. doi: h…	6: Relationship with Doctors, Illness Management, Communication, Decision-Making, Role of the Family, and Your Well-being.	Self-report	Heyland, D. K., Barwich, D., Pichora, D., Dodek, P., Lamontagne, F., You, J. J., ... & ACCEPT (Advance Care Planning Evaluation in Elderly Patients) Study Team. (2013). Failure to engage hospitalized elderly patients and their families in advance care planning. JAMA internal medicine, 173(9), 778-787.		Unknown	Unknown	Contact: Daren Heyland, dkh2@queensu.ca	Simultaneously validated in French. Can be used by family members as well as patients.
Cancer pain inventory	CPI	The CPI measures cancer patients’ beliefs and concerns about pain. The scale comprises 5 subscales (catastrophizing, interference, stoicism, social aspects, and pain medication) with 19 items.		Cancer	Cancer - general		2010	USA	PCA, Construct validity	Deshields, T. L., Tait, R. C., Manwaring, J., Trinkaus, K. M., Naughton, M., Hawkins, J., & Jeffe, D. B. (2010). The Cancer Pain Inventory: preliminary development and validation. Psycho‐Oncology, 19(7), 684-692. DOI: 10.1002/pon.1607 https://onlinelibrary.wiley.com/doi/pdf/10.1002/pon.1607	5: Catastrophizing, Interference, Stoicism, Social Aspects, Pain Medication	Self-report	N/A		Unknown	Unknown	Contact: Teresa Deshields, Teresadeshields1@gmail.com
Cancer Rehabilitation Evaluation System-Short Form	CARES-SF	The CARES, initially called Cancer Inventory of Problem Situations (CIPS), was initially developed with not all items applicable to patients. The refined CARES-Short Form (CARES-SF) assesses the quality of life of cancer patients to document problems and concerns so that they might be addressed by professionals who treat these patients as part of comprehensive care		Cancer	Cancer - general		1991	USA	Concurrent validity	Schag, C. A. C., Ganz, P. A., & Heinrich, R. L. (1991). CAncer rehabilitation evaluation system–short form (CARES‐SF). A cancer specific rehabilitation and quality of life instrument. Cancer, 68(6), 1406-1413. https://doi.org/10.1002/1097-0142(19910915)68:6%3C1406::AID-CNCR2820680638%3E3.0.CO;2-2	5: physical, psychosocial, sexual, marital, medical interaction	Self-report	Khan, F., & Amatya, B. (2013). Factors associated with long-term functional outcomes, psychological sequelae and quality of life in persons after primary brain tumour. Journal of Neuro-oncology, 111(3), 355-366. https://doi.org/10.1007/s11060-012-1024-z		Unknown	Unknown	Contact: Anne Coscarelli, acoscarelli@mednet.ucla.edu
Cardiac Depression Scale	CDS	To accurately measure depressed mood (as 'adjustment disorder with depressed mood') and changes in depression for cardiac patients		Cardiovascular	Depression in cardiac patients		1996	Australia	Factor analysis	Hare, D. L., & Davis, C. R. (1996). Cardiac Depression Scale: validation of a new depression scale for cardiac patients. Journal of psychosomatic research, 40(4), 379-386. https://doi.org/10.1016/0022-3999(95)00612-5	2 dimensions and 7 subscales: Unclear	Self-report	Smart, N. A., & Steele, M. (2012). A comparison of 16 weeks of continuous vs intermittent exercise training in chronic heart failure patients. Congestive Heart Failure, 18(4), 205-211. https://onlinelibrary.wiley.com/doi/pdf/10.1111/j.1751-7133.2011.00274.x		Yes	No	Contact: Samia Toukhastic, samia.toukhsati@austing.org.au - or David Hare, david.hare@austin.org.au
CARe Burn Scale		A number of measures used to identify health support needs and therapeutic progress for patients and family members affected by a burn injury. While measures have been developed for children, young adults and adults, published information is only currently available for the adult version.		Injuries and Trauma	Adults living with a burn injury		2019	UK	Rasch analysis, concurrent and discriminant validity, internal consistency reliability	Griffiths, C., Guest, E., Pickles, T., Hollén, L., Grzeda, M., White, P., ... & Harcourt, D. (2019). The development and validation of the CARe Burn Scale-Adult Form: a Patient Reported Outcome Measure (PROM) to assess quality of life for adults living with a burn injury. Journal of Burn Care & Research. doi: 10.1093/jbcr/irz021	12: Burn wound/scare discomfort, physical wellbeing, social situations, friendship, work life, family life, self-worth, burn wound/scar dissatisfaction, intimacy, trauma symptoms, low mood, positive growth	Self-report	N/A		Yes	Unknown	https://www.careburnscales.org.uk/background	New measures, validation for some is still ongoing.
Caregiver Quality of Life Index—Cancer	CQOLC	To measure quality of life of the family caregiver of patients with cancer		Cancer	Cancer caregivers		1999	USA	Construct validity	Weitzner, M. A., Jacobsen, P. B., Wagner, H., Friedland, J., & Cox, C. (1999). The Caregiver Quality of Life Index–Cancer (CQOLC) scale: development and validation of an instrument to measure quality of life of the family caregiver of patients with cancer. Quality of Life Research, 8(1-2), 55-63. https://link.springer.com/content/pdf/10.1023/A:1026407010614.pdf	4: burden, disruptiveness, positive adaptation, and financial concerns	Self-report	Wadhwa, D., Burman, D., Swami, N., Rodin, G., Lo, C., & Zimmermann, C. (2013). Quality of life and mental health in caregivers of outpatients with advanced cancer. Psycho‐Oncology, 22(2), 403-410. https://doi.org/10.1002/pon.2104		Unknown	Unknown	Contact: M. A. Weitzner, weitznma@moffitt.usf.edu
Cataldo Lung Cancer Stigma Scale	CLCSS	To measure self-perceived lung cancer stigma.		Cancer	Cancer - lung		2011	USA	Construct validity, Criterion-related validity, EFA	Cataldo, J. K., Slaughter, R., Jahan, T. M., Pongquan, V. L., & Hwang, W. J. (2011, January). Measuring stigma in people with lung cancer: psychometric testing of the cataldo lung cancer stigma scale. In Oncology nursing forum (Vol. 38, No. 1, p. E46). NIH Public Access. https://dx.doi.org/10.1188%2F11.ONF.E46-E54	4: stigma and shame, social isolation, discrimination, and smoking	Self-report	Cataldo, J. K., Jahan, T. M., & Pongquan, V. L. (2012). Lung cancer stigma, depression, and quality of life among ever and never smokers. European Journal of Oncology Nursing, 16(3), 264-269. https://dx.doi.org/10.1016%2Fj.ejon.2011.06.008		Unknown	Unknown	Contact: Janine Cataldo, janine.cataldo@nursing.ucsf.edu
Cat-PROM5	Cat-PROM5	A short 5-item cataract patient reported outcome measure suitable for use in high-volume surgical environments.		Hearing and Vision	Cataract	Cataract	2018	UK	An iterative multi-stage process of evaluation using Rasch and factor analyses with sequential item reduction was undertaken. Internal consistency and test-retest reliability have also been demonstrated.	Sparrow, J. M., Grzeda, M. T., Frost, N. A., Johnston, R. L., Liu, C. S. C., Edwards, L., ... & Donovan, J. L. (2018). Cat-PROM5: a brief psychometrically robust self-report questionnaire instrument for cataract surgery. Eye, 32(4), 796.	Unidimensional	Self-report	Roberts, H. W., Wagh, V. K., Sullivan, D. L., Hidzheva, P., Detesan, D. I., Heemraz, B. S., ... & O'Brart, D. P. (2019). A randomized controlled trial comparing femtosecond laser–assisted cataract surgery versus conventional phacoemulsification surgery. Journal of Cataract & Refractive Surgery, 45(1), 11-20.		Unknown	Unknown	Contact: J M Sparrow
Center for Epidemiological Studies-Depression Scale	CES-D	A 20-item measure assessing symptoms of depression over days in a 2 week period.	General population, clinical settings, research	Mental health	Depressive disorders		1977	USA	Internal consistency, test- retest repeatability, and convergent validity has supported its reliability and validity.	Radloff, L. S. (1977). The CES-D scale: A self-report depression scale for research in the general population. Applied psychological measurement, 1(3), 385-401. https://doi.org/10.1177/014662167700100306	9: Sadness, loss of interest, appetite, sleep, thinking/concentration, guilt, tired, movement, suicidal ideation	Self-report	Salk, R. H., Hyde, J. S., & Abramson, L. Y. (2017). Gender differences in depression in representative national samples: meta-analyses of diagnoses and symptoms. Psychological bulletin, 143(8), 783. DOI: 10.1037/bul0000102	https://www.health.gov.au/internet/main/publishing.nsf/Content/9DA8CA21306FE6EDCA257E2700016945/%24File/child2.pdf	No	No	https://cesd-r.com/about-cesdr/	The CES-D is avaiable in many languages.
Chertsey Outcome Score for Trauma	COST	A short (11 item) questionnaire assessing the extent to which patients with orthopaedic trauma return to their pre-injury state.		Injuries and Trauma	orthopaedic trauma		2017	UK	Construct validity, internal consistency reliability	Iliopoulos, E., Agarwal, S., & Khaleel, A. (2017). Chertsey Outcome Score for Trauma: Development and validation of a new unifying patient reported outcome measure for orthopaedic trauma. Chinese journal of traumatology, 20(6), 329-332. https://doi.org/10.1016/j.cjtee.2017.08.006	3: symptoms, function and mental status	Self-report	N/A		Unknown	Unknown	Contact: E Iliopoulos, iliopoulose@gmail.com
Child Health and Illness Profile	CHIP	A long survey (107 items +) measuring child and adolescent health status.	General - Child and adolescent	Generic			1995	USA	CFA, test-retest reliability,	Starfield, B., Riley, A. W., Green, B. F., Ensminger, M. E., Ryan, S. A., Kelleher, K., ... & Vogel, K. (1995). The adolescent child health and illness profile: a population-based measure of health. Medical care, 553-566. URL: https://www.jstor.org/stable/pdf/3766546.pdf Starfield, B., Ensminger, M., Riley, A., McGauhey, P., Skinner, A., Kim, S., ... & Green, B. (1993). Adolescent health status m…	6 with multiple subdomains: Discomfort, Disorders, Satisfaction with Health, Achievement (of age-appropriate social roles), Risks, and Resilience	Self-report, parent proxy	Seid, M., Yu, H., Lotstein, D., & Varni, J. W. (2005). Using health-related quality of life to predict and manage pediatric healthcare. Expert review of pharmacoeconomics & outcomes research, 5(4), 489-498.		Unknown	Unknown	Contact: Dr. Barbara Starfield	Available as a proxy measure for parents to fill in about their younger chlidren (i.e., 6-11 years). Validated in Spanish and otehr languages. Only parent version was found online: https://www.jhsph.edu/research/centers-and-institutes/johns-hopkins-primary-care-policy-center/Publications_PDFs/A197.pdf
CHOICE Health Experience Questionnaire	CHEQ	An 83 item measure assessing health related quality of life in patients with end stage renal disease. Evidence suggests it my be sensitive to differences in dialysis modality and dose		Kidney and Urinary	End stage renal disease		2001	USA	Convergent and discriminant validity, internal-consistency reliability	Wu, A. W., Fink, N. E., Cagney, K. A., Bass, E. B., Rubin, H. R., Meyer, K. B., ... & Powe, N. R. (2001). Developing a health-related quality-of-life measure for end-stage renal disease: The CHOICE Health Experience Questionnaire. American Journal of Kidney Diseases, 37(1), 11-21. https://doi.org/10.1053/ajkd.2001.20631	21: physical functioning, role-physical, bodily pain, general health, vitality, social functioning, role-emotional, mental health, CHEQ mental health, CHEQ role-physical, freedom, travel, cognitive functioning, finances, dietary restrictions, recreation, work, body image, sexual functioning, sleep, access-related problems, quality of life.	Self-report	Jhamb, M., Argyropoulos, C., Steel, J. L., Plantinga, L., Wu, A. W., Fink, N. E., ... & Unruh, M. L. (2009). Correlates and outcomes of fatigue among incident dialysis patients. Clinical Journal of the American Society of Nephrology, 4(11), 1779-1786. doi: 10.2215/CJN.00190109		Unknown	Unknown	Contact: Albert W Wu, awu@jhu.edu and see: https://ars.els-cdn.com/content/image/1-s2.0-S0272638601499859-mmc1.pdf
Chronic Heart Failure Assessment Tool	CHAT	To measure health-related quality of life in HF from the patient perspective		Cardiovascular	Heart failure		2008	UK	Criterion validity, factor analysis	Dunderdale, K., Thompson, D. R., Beer, S. F., Furze, G., & Miles, J. N. (2008). Development and validation of a patient-centered health-related quality-of-life measure: the Chronic Heart Failure Assessment Tool. Journal of Cardiovascular Nursing, 23(4), 364-370. doi: 10.1097/01.JCN.0000317439.82704.e8	4: symptoms, activity levels, psychosocial aspects, emotions	Self-report	N/A		Unknown	Unknown	Contact: Karen Dunderdale, karen.dunderdale@nlg.nhs.uk
Chronic Heart Failure Questionnaire	CHFQ or CHQ	A tool for measuring longitudinal change over time within persons with heart failure. Available in three formats: 1- CHQ Original; 2- Self-Administered Standardized Format (CHQ-SAS); 3- Self-Administered Individualized Format (CHQ-SAI)		Cardiovascular	Heart failure		1989	Canada	Unclear	Guyatt, G. H., Nogradi, S., Halcrow, S., Singer, J., Sullivan, M. J., & Fallen, E. L. (1989). Development and testing of a new measure of health status for clinical trials in heart failure. Journal of General Internal Medicine, 4(2), 101-107. https://link.springer.com/content/pdf/10.1007/BF02602348.pdf	3: Dyspnoea, Fatigue, Emotional	Interviewer administered	Wall, H. K., Ballard, J., Troped, P., Njike, V. Y., & Katz, D. L. (2010). Impact of home-based, supervised exercise on congestive heart failure. International journal of cardiology, 145(2), 267-270. https://doi.org/10.1016/j.ijcard.2009.09.478		Yes	Yes, fees may apply	http://milo.mcmaster.ca/questionnaires/questionnaires
Chronic Liver Disease Questionnaire	CLDQ	To assess all relevant domains of HRQOL in patients with chronic liver disease.		Gastrointestinal	Chronic liver disease		1999	USA	Factor analysis	Younossi, Z. M., Guyatt, G., Kiwi, M., Boparai, N., & King, D. (1999). Development of a disease specific questionnaire to measure health related quality of life in patients with chronic liver disease. Gut, 45(2), 295-300. http://dx.doi.org/10.1136/gut.45.2.295	6: fatigue, emotional function, abdominal symptoms, worry, activity, systemic symptoms	Self-report	Chang, S. C., Yang, S. S., Chang, C. C., Lin, C. C., Chung, Y. C., & Li, T. C. (2014). Assessment of health-related quality of life in antiviral-treated Taiwanese chronic hepatitis C patients using SF-36 and CLDQ. Health and quality of life outcomes, 12(1), 97. https://doi.org/10.1186/1477-7525-12-97		Unknown	Unknown	Contact: Z. M. Younossi, EA - deena.hallaji@inova.org
Communication Outcome after Stroke	COAST	A patient-centred, practical and reliable measure that can be used to assess self-perceived communication effectiveness for people with stroke		Cardiovascular	Stroke		2008	UK	Item analysis, convergent validity	Long, A. F., Hesketh, A., Paszek, G., Booth, M., & Bowen, A. (2008). Development of a reliable self-report outcome measure for pragmatic trials of communication therapy following stroke: the Communication Outcome after Stroke (COAST) scale. Clinical Rehabilitation, 22(12), 1083-1094. https://doi.org/10.1177%2F0269215508090091	3: Interactive communication, overview of communication, impact and quality of life	Self-report	Bowen, A., Hesketh, A., Patchick, E., Young, A., Davies, L., Vail, A., ... & Ralph, M. A. L. (2012). Effectiveness of enhanced communication therapy in the first four months after stroke for aphasia and dysarthria: a randomised controlled trial. Bmj, 345, e4407. doi: 10.1136/bmj.e4407		Yes	No	https://www.click2go.umip.com/i/coa/coast.html, edward.maughfling@umip.com
Communicative Effectiveness Survey	CES	A 10-item questionnaire focusing on social communication in patients with dysarthria secondary to Parkinson's disease.		Neurological	Dysarthria in Parkinson's disease		2007	USA	PCA, Rasch analysis, construct validity (preliminary), internal consistency	Donovan, N. J., Kendall, D. L., Young, M. E., & Rosenbek, J. C. (2008). The communicative effectiveness survey: Preliminary evidence of construct validity. American Journal of Speech-Language Pathology. https://doi.org/10.1044/1058-0360(2008/07-0010) See also: Donovan, N. J., Velozo, C. A., & Rosenbek, J. C. (2007). The Communicative Effectiveness Survey: Investigating its item-level psychometric…	Unidimensional	Self-report	McAuliffe, M. J., Carpenter, S., & Moran, C. (2010). Speech intelligibility and perceptions of communication effectiveness by speakers with dysarthria following traumatic brain injury and their communication partners. Brain Injury, 24(12), 1408-1415.		Unknown	Unknown	Contact: N J Donovan, ndonovan@lsu.edu
Community Integration Questionnaire	CIQ	A 15 item measure of an individual's integration into various aspects of life following traumatic brain injury. It has also been used for patients experiencing other trauma or serious health conditions, including spinal cord injury and stroke.	Rehabilitation, physiotherapy	Injuries and Trauma	Brain injury		1994	USA	PCA, concurrent validity, known groups difference	Willer, B., Ottenbacher, K. J., & Coad, M. L. (1994). The community integration questionnaire. A comparative examination. American journal of physical medicine & rehabilitation, 73(2), 103-111. (Full text inaccessible) See also: Sander, A. M., Fuchs, K. L., High Jr, W. M., Hall, K. M., Kreutzer, J. S., & Rosenthal, M. (1999). The Community Integration Questionnaire revisited: an assessment of fac…	3: home competency, social integration and productive activity	Self-report, family member proxy	Ng, S. S., Chan, D. Y., Chan, M. K., & Chow, K. K. (2013). Long-term efficacy of occupational lifestyle redesign programme for strokes. Hong Kong Journal of Occupational Therapy, 23(2), 46-53. https://doi.org/10.1016/j.hkjot.2013.09.001		Yes	No	Contact: B Willer, bswiller@buffalo.edu, see: http://www.tbims.org/combi/ciq/
Comprehensive score for financial toxicity	COST	An 11-item PROM to assess financial toxicity in patients with cancer		Cancer	Cancer - patients receiving chemotherapy		2017	USA	Factor analysis, convergent and divergent validity	De Souza, J. A., Yap, B. J., Hlubocky, F. J., Wroblewski, K., Ratain, M. J., Cella, D., & Daugherty, C. K. (2014). The development of a financial toxicity patient‐reported outcome in cancer: the COST measure. Cancer, 120(20), 3245-3253. https://doi.org/10.1002/cncr.28814 de Souza, J. A., Yap, B. J., Wroblewski, K., Blinder, V., Araújo, F. S., Hlubocky, F. J., ... & Daugherty, C. K. (2017). Measur…	Unidimensional: Financial toxicity	Self-report	Kelly, E. P., Hyer, J. M., Onuma, A. E., Paredes, A. Z., Tsilimigras, D. I., & Pawlik, T. M. (2019). Identifying subgroups of well‐being among patients with cancer: Differences in attitudes and preferences around surveillance after curative‐intent surgery. Journal of surgical oncology. https://doi.org/10.1002/jso.25507		Unknown	Unknown	Contact: Jonas A. de Souza, jdesouza@medicine.bsd.uchicago.edu
COPD and Asthma Sleep Impact Scale	CASIS	The CASIS questionnaire is a self-administered 7-item scale evaluating sleep impairment associated with COPD and asthma.		Respiratory	Asthma, Chronic obstructive pulmonary disease (COPD)		2009	UK, USA	The final seven items used in the CASIS were identified based on factor and item response theory analyses. Internal consistency, test-retest reliability, convergent and discriminant validity have been demonstrated.	Pokrzywinski, R. F., Meads, D. M., McKenna, S. P., Glendenning, G. A., & Revicki, D. A. (2009). Development and psychometric assessment of the COPD and Asthma Sleep Impact Scale (CASIS). Health and quality of life outcomes, 7(1), 98. https://doi.org/10.1186/1477-7525-7-98	2: COPD, Asthma	Self-report	Basile, M., Baiamonte, P., Mazzuca, E., Principe, S., Pennavaria, F., Benfante, A., & Scichilone, N. (2018). Sleep Disturbances in COPD are Associated with Heterogeneity of Airway Obstruction. COPD: Journal of Chronic Obstructive Pulmonary Disease, 15(4), 350-354. https://doi.org/10.1080/15412555.2018.1504015		Yes	No	https://hqlo.biomedcentral.com/articles/10.1186/1477-7525-7-98
Crohn's and ulcerative colitis questionnaire	CUCQ	A quality of life measure for inflammatory bowel disease		Gastrointestinal	Inflammatory bowel disease - ulcerative colitis and crohn's disease		2014	UK	Construct validity, factor analysis	Alrubaiy, L., Cheung, W. Y., Dodds, P., Hutchings, H. A., Russell, I. T., Watkins, A., & Williams, J. G. (2014). Development of a short questionnaire to assess the quality of life in Crohn’s disease and ulcerative colitis. Journal of Crohn's and Colitis, 9(1), 66-76. https://doi.org/10.1093/ecco-jcc/jju005	Unidimensional	Self-report	Yoon, J. Y., Shin, J. E., Park, S. H., Park, D. I., & Cha, J. M. (2017). Disability due to inflammatory bowel disease is correlated with drug compliance, disease activity, and quality of life. Gut and liver, 11(3), 370. https://dx.doi.org/10.5009%2Fgnl16422		Unknown	Unknown	Contact: Laith Alrubaiy, l.alrubaiy@swansea.ac.uk	Available in Korean
Crohn's life impact questionnaire	CLIQ	To evaluate the impact of crohn's disease and its treatment from the patients' perspective		Gastrointestinal	Crohn's disease		2015	UK	Construct validity	Wilburn, J., McKenna, S. P., Twiss, J., Kemp, K., & Campbell, S. (2015). Assessing quality of life in Crohn’s disease: development and validation of the Crohn’s Life Impact Questionnaire (CLIQ). Quality of Life Research, 24(9), 2279-2288. doi: 10.1007/s11136-015-0947-1 https://link.springer.com/content/pdf/10.1007%2Fs11136-015-0947-1.pdf	Unidimensional	Self-report	n/a		Unknown	Unknown	Contact: Jeanette Wilburn, jwilburn@galen-research.com
Dallas Pain Questionnaire	DPQ	A 16 item measure, it assesses amount of chronic spinal pain affecting four aspects: daily and work-leisure activities, anxiety-depression, and social interest of the patients' lives		Musculoskeletal	spinal/back pain		1989	USA	Factor analysis, concurrent validity	Lawlis, G. F., Cuencas, R. A. M. O. N., Selby, D., & McCoy, C. E. (1989). The development of the Dallas Pain Questionnaire. An assessment of the impact of spinal pain on behavior. Spine, 14(5), 511-516.	4: daily activities, work-leisure activities, anxiety-depression, and social interest	Self-report	Ronzi, Y., Roche-Leboucher, G., Begue, C., Dubus, V., Bontoux, L., Roquelaure, Y., ... & Petit, A. (2017). Efficiency of three treatment strategies on occupational and quality of life impairments for chronic low back pain patients: is the multidisciplinary approach the key feature to success?. Clinical rehabilitation, 31(10), 1364-1373.		Unknown	Unknown	Contact information not available
Decision Regret Scale	DRS	Measures regret following a health care decisions. Initially validated with those receiving hormone replacement therapy, breast cancer adjuvant therapy, breast cancer surgery and prostate cancer treatment.	General	Generic			2003	Canada	Convergent validity, internal	Brehaut, J. C., O'Connor, A. M., Wood, T. J., Hack, T. F., Siminoff, L., Gordon, E., & Feldman-Stewart, D. (2003). Validation of a decision regret scale. Medical decision making, 23(4), 281-292. doi: 10.1177/0272989X03256005	Unidimensional	Self-report	Nicolai, J., Buchholz, A., Seefried, N., Reuter, K., Härter, M., Eich, W., & Bieber, C. (2016). When do cancer patients regret their treatment decision? A path analysis of the influence of clinicians’ communication styles and the match of decision-making styles on decision regret. Patient education and counseling, 99(5), 739-746. doi: https://doi.org/10.1016/j.pec.2015.11.019		Yes	No	https://decisionaid.ohri.ca/docs/develop/User_Manuals/UM_Regret_Scale.pdf	Available in French, Chinese and other langauges.
Dementia Quality of Life Instrument	D-QOL	A 29 item self-report measure of quality of life for patients with mild to moderate dementia.		Neurological	Mild-moderate dementia		1999	USA	Convergent and known groups difference validity, internal consistency and test-retest reliability	Brod, M., Stewart, A. L., Sands, L., & Walton, P. (1999). Conceptualization and measurement of quality of life in dementia: the dementia quality of life instrument (DQoL). The Gerontologist, 39(1), 25-36.	5: sense of aesthetics (ability to appreciate beauty, nature, and surroundings), positive affect/humour, negative affect, feelings of belonging, and self-esteem	Self-report	Lion, K. M., Szcześniak, D., Bulińska, K., Evans, S. B., Evans, S. C., Saibene, F. L., ... & Meiland, F. J. (2019). Do people with dementia and mild cognitive impairments experience stigma? A cross-cultural investigation between Italy, Poland and the UK. Aging & mental health, 1-9. https://doi.org/10.1080/13607863.2019.1577799		Yes	Unknown	Copyright owned by Center for Clinical Aging Services Research of the UCSF/Goldman Institute on Aging, specfic contact details unknown	Translated into French, Spanish, German, and Chinese
DEMQOL		A measure available as both a patient (28 item) and proxy (31 item) questionnaire, it assesses health-related quality of life in patients with dementia.		Neurological	Dementia		2005	UK	EFA, convergent and discriminant validity, known group differences, internal consistency and test-retest reliability	Smith, S. C., Lamping, D. L., Banerjee, S., Harwood, R., Foley, B., Smith, P., ... & Mann, A. (2005). Measurement of health-related quality of life for people with dementia: development of a new instrument (DEMQOL) and an evaluation of current methodology. Health Technology Assessment (Winchester, England), 9(10), 1-93. http://researchonline.lshtm.ac.uk/13685/1/FullReport-hta9100.pdf	5: daily activities/looking after yourself, health and well-being, cognitive functioning, social relationships, and self-concept	Self-report, care-giver proxy	Trigg, R., Jones, R. W., Knapp, M., King, D., Lacey, L. A., & DADE‐2 Investigator Groups. (2015). The relationship between changes in quality of life outcomes and progression of Alzheimer's disease: results from the Dependence in AD in England 2 longitudinal study. International journal of geriatric psychiatry, 30(4), 400-408. doi: 10.1002/gps.4150	https://cris.brighton.ac.uk/ws/portalfiles/portal/5927477/Thesis_v2.4.pdf	Yes	Unknown	https://www.bsms.ac.uk/research/neuroscience/cds/research/demqol.aspx
Depression and Family Functioning Scale	DFFS	A 15-item patient-reported outcome measure developed to assess the impact of major depressive disorder (MDD) on partner and family interactions and quality of relationships.		Mental health	Depressive disorders		2016	USA	Principal components analysis, internal consistency, test-retest reliability, convergent and divergent validity, and responsiveness to change provided support for the reliability and validity of the DFFS.	Williams, V., Francois, C., Danchenko, N., Nelson, L., Williams, N., Yarr, S., ... & Lancon, C. (2016). Psychometric validation of the depression and family functioning scale. Current medical research and opinion, 32(4), 639-650. https://doi.org/10.1185/03007995.2015.1135111	Unidimensional	Self-report	François, C., Nielsen, R., Danchenko, N., Williams, V., & Lançon, C. (2017). The impact of antidepressant treatments on family functioning in adults with major depressive disorder: a post hoc comparison of vortioxetine and agomelatine. Current medical research and opinion, 33(6), 1057-1066. https://doi.org/10.1080/03007995.2017.1299701		Unknown	Unknown	Contact: RTI Health Solutions, vwilliams@rti.org
Depression Anxiety Stress Scales	DASS	The DASS is a 42-item measure to assess the negative emotional states of depression, anxiety and stress. A shorter version, DASS-21, was later derived from the development of the DASS.		Mental health	Anxiety and depressive disorders		1995	Australia	The DASS has shown to possess satisfactory psychometric properties, and the factor structure has been substantiated both by exploratory and confirmatory factor analysis.	Lovibond, P. F., & Lovibond, S. H. (1995). The structure of negative emotional states: Comparison of the Depression Anxiety Stress Scales (DASS) with the Beck Depression and Anxiety Inventories. Behaviour research and therapy, 33(3), 335-343. https://doi.org/10.1016/0005-7967(94)00075-U Brown, T. A., Chorpita, B. F., Korotitsch, W., & Barlow, D. H. (1997). Psychometric properties of the Depressio…	3: Depression, Anxiety, Tension/Stress	Self-report	Kok, T., de Haan, H. A., van der Meer, M., Najavits, L. M., & De Jong, C. A. (2015). Screening of current post-traumatic stress disorder in patients with substance use disorder using the Depression, Anxiety and Stress Scale (DASS-21): A reliable and convenient measure. European addiction research, 21(2), 71-77. https://doi.org/10.1159/000365283	https://www.health.gov.au/internet/main/publishing.nsf/Content/5F330C940AFDB767CA257BF0001DE702/$File/sum.pdf	No	No	http://www2.psy.unsw.edu.au/groups/dass/	The DASS has been translated into many languages (43 translations). http://www2.psy.unsw.edu.au/groups/dass/translations.htm
Dermatology Life Quality Index	DLQI	To measure the Quality of Life of dermatology patients and to be used as an outcome measure in health services research. Also available: Versions for children (CDLQI) and for family (FDLQI)		Skin	Dermatology		1994	UK	Construct validity	Shim, T. N., & Abdullah, A. (2013). The effect of pulsed dye laser on the dermatology life quality index in erythematotelangiectatic rosacea patients: an assessment. The Journal of clinical and aesthetic dermatology, 6(4), 30. https://www.ncbi.nlm.nih.gov/pmc/articles/PMC3638853/pdf/jcad_6_4_30.pdf	Unidimensional	Self-report	Dalgard, F. J., Gieler, U., Tomas-Aragones, L., Lien, L., Poot, F., Jemec, G. B., ... & Evers, A. W. (2015). The psychological burden of skin diseases: a cross-sectional multicenter study among dermatological out-patients in 13 European countries. Journal of Investigative Dermatology, 135(4), 984-991. https://doi.org/10.1038/jid.2014.530		Yes	Yes, fees may apply	https://www.cardiff.ac.uk/medicine/resources/quality-of-life-questionnaires/dermatology-life-quality-index	Available in many languages including Arabic, Chinese, French, German, Russian, Spanish, etc.
Dermatology quality of life scales	DQOLS	assesses the impact of skin diseases on patients’ psychosocial state and everyday activities		Skin	Dermatology		1997	UK	Factor analysis, construct validity	Morgan, M., McCreedy, R., Simpson, J., & Hay, R. J. (1997). Dermatology quality of life scales–a measure of the impact of skin diseases. British journal of dermatology, 136(2), 202-206. https://doi.org/10.1046/j.1365-2133.1997.d01-1169.x	4 psychosocial subscales (embarrassment, despair, irritableness, distress) and 4 activities subscales (everyday, summer, social, sexual)	Self-report	N/A		Unknown	Unknown	Contact: Morgan RJ Hay
Dermatology-specific quality of life instrument	DSQL	A measure to quantify the effects of skin disease on physical discomfort and symptoms, psychologic well-being, social functioning, self-care activities, performance at work or school, and self-perceptions. Originally developed for contact dermatitis		Skin	Dermatology		1997	Canada	Factor analysis	Anderson, R. T., & Rajagopalan, R. (1997). Development and validation of a quality of life instrument for cutaneous diseases. Journal of the American Academy of Dermatology, 37(1), 41-50. https://doi.org/10.1016/S0190-9622(97)70210-X	3: physical, emotional, social functioning	Self-report	N/A		Unknown	Unknown	Contact: Roger T. Anderson
Diabetes care profile	DCP	To assess the social and psychological factors related to diabetes and its treatment		Endocrine	Type 1 and 2 diabetes		1996	USA	Construct validity	Fitzgerald, J. T., Davis, W. K., Connell, C. M., Hess, G. E., Funnell, M. M., & Hiss, R. G. (1996). Development and validation of the Diabetes Care Profile. Evaluation & the health professions, 19(2), 208-230. https://doi.org/10.1177%2F016327879601900205	4: Treatment, physiological measures, social factors, psychological factors	Self-report	Venkatesan, R., Devi, A. M., Parasuraman, S., & Sriram, S. (2012). Role of community pharmacists in improving knowledge and glycemic control of type 2 diabetes. Perspectives in clinical research, 3(1), 26. https://dx.doi.org/10.4103%2F2229-3485.92304		Yes	Unknown	Contact: Pam Campbell , pamcamp@med.umich.edu
Diabetes health profile	DHP	A tool to assess the psychological impact of living with type 1 diabetes. DHP-18 is an adaptation of the DHP-1 for patients with Type 2 diabetes		Endocrine	Type 1 and 2 diabetes		1996	UK	Factor analysis, construct validity, convergent validity	Meadows, K., Steen, N., McColl, E., Eccles, M., Shiels, C., Hewison, J., & Hutchinson, A. (1996). The Diabetes Health Profile (DHP): a new instrument for assessing the psychosocial profile of insulin requiring patients—development and psychometric evaluation. Quality of Life Research, 5(2), 242-254. https://link.springer.com/article/10.1007/BF00434746	3: psychological distress, barriers to activity and disinhibited eating	Self-report	Co, M. A., Tan, L. S. M., Tai, E. S., Griva, K., Amir, M., Chong, K. J., ... & Wee, H. L. (2015). Factors associated with psychological distress, behavioral impact and health-related quality of life among patients with type 2 diabetes mellitus. Journal of diabetes and its complications, 29(3), 378-383. https://doi.org/10.1016/j.jdiacomp.2015.01.009		Yes	No	https://innovation.ox.ac.uk/outcome-measures/diabetes-health-profile-dhp-2/
Diabetes Injection Device - Experience Questionnaire Diabetes Injection Device - Preference Questionnaire	DID-EQ and DID-PQ	To assess patients’ experiences with diabetes injection delivery systems.		Endocrine	Type 1 and 2 diabetes		2018	USA	Factor analysis, construct validity, convergent validity	Matza, L. S., Boye, K. S., Stewart, K. D., Paczkowski, R., Jordan, J., & Murray, L. T. (2018). Development of the Diabetes Injection Device Experience Questionnaire (DID-EQ) and Diabetes Injection Device Preference Questionnaire (DID-PQ). Journal of patient-reported outcomes, 2(1), 43. https://doi.org/10.1186/s41687-018-0068-z Matza, L. S., Stewart, K. D., Paczkowski, R., Coyne, K. S., Currie, B.…	DID-EQ, 3: satisfaction, ease of use, convenience DID-PQ,: Unidimensional	Self-report	Matza, L. S., Boye, K. S., Currie, B. M., Paczkowski, R., Lando, L. F., Mody, R., & Jordan, J. (2018). Patient perceptions of injection devices used with dulaglutide and liraglutide for treatment of type 2 diabetes. Current medical research and opinion, 34(8), 1457-1464. https://doi.org/10.1080/03007995.2018.1465903		Unknown	Unknown	Contact: Louis Matza, louis.matza@evidera.com
Diabetes Intention, Attitude, and Behaviour Questionnaire	DIAB-Q	A brief questionnaire to measure physical activity, dietary control, maintenance of a healthy weight, and psychological antecedents. It is a new measure for intention to self-care in diabetes, with potential utility ion identifying optimal type-2-diabetes management approaches that incorporated individual beliefs and preferences.		Endocrine	Type 1 and 2 diabetes		2016	UK, USA	Construct validity, factor analysis	Traina, S. B., Mathias, S. D., Colwell, H. H., Crosby, R. D., & Abraham, C. (2016). The Diabetes Intention, Attitude, and Behavior Questionnaire: evaluation of a brief questionnaire to measure physical activity, dietary control, maintenance of a healthy weight, and psychological antecedents. Patient preference and adherence, 10, 213. https://dx.doi.org/10.2147%2FPPA.S94878	6: Behavior, Planning, Intention, Perceived Behavioral Control, Attitude, and Subjective Norm	Self-report	N/A		Unknown	Unknown	Contact: Shana Traina, straina@its.jnj.com
Diabetes Medication Satisfaction	DiabMedSat	To measure diabetes treatment satisfaction, applicable to a wide range of diabetes therapies		Endocrine	Type 1 and 2 diabetes		2006	USA	Construct validity, criterion validity	Brod, M., Skovlund, S. E., & Wittrup-Jensen, K. U. (2006). Measuring the impact of diabetes through patient report of treatment satisfaction, productivity and symptom experience. Quality of Life Research, 15(3), 481-491. https://link.springer.com/article/10.1007/s11136-005-1624-6	3: burden, efficacy, symptoms	Self-report	Pratley, R. E., Nauck, M. A., Barnett, A. H., Feinglos, M. N., Ovalle, F., Harman-Boehm, I., ... & Rosenstock, J. (2014). Once-weekly albiglutide versus once-daily liraglutide in patients with type 2 diabetes inadequately controlled on oral drugs (HARMONY 7): a randomised, open-label, multicentre, non-inferiority phase 3 study. The lancet Diabetes & endocrinology, 2(4), 289-297. http://news.medli…		Yes	Unknown	Mapi Research Trust - PROVIDE https://eprovide.mapi-trust.org/instruments/diabetes-medication-satisfaction	Available in many languages https://eprovide.mapi-trust.org/instruments/diabetes-medication-satisfaction
Diabetes Quality of Life-Brief Clinical Inventory	DQoL-BCI	A total health–related quality of life score that predicts self-reported diabetes care behaviours and satisfaction with diabetes control		Endocrine	Type 1 and 2 diabetes		2004	USA	Convergent validity, predictive validity, factor analysis	Burroughs, T. E., Desikan, R., Waterman, B. M., Gilin, D., & McGill, J. (2004). Development and validation of the diabetes quality of life brief clinical inventory. Diabetes Spectrum, 17(1), 41-49. http://spectrum.diabetesjournals.org/content/diaspect/17/1/41.full.pdf	4: satisfaction with treatment, impact of treatment, worry about the future effects of diabetes, and worry about social/vocational issues`	Self-report	Tamir, O., Wainstein, J., Raz, I., Shemer, J., & Heymann, A. (2012). Quality of life and patient-perceived difficulties in the treatment of type 2 diabetes. The review of diabetic studies: RDS, 9(1), 46. https://dx.doi.org/10.1900%2FRDS.2012.9.46		Unknown	Unknown	Contact: Thomas E. Burroughs, tom.burroughs@health.slu.edu	Available in Iranian, Polish, Malaysian
Diabetes Symptom Checklist-Revised	DSC-R	To measure both the occurrence and the perceived burden of physical and psychological symptoms related to type 2 diabetes and its possible complications. The revised scale differs by means of an extra frequency scale; not difference in content.		Endocrine	Type 2 diabetes		2009	United States, Canada, France, Germany, Spain, UK	Confirmatory factor analysis, construct validity, discriminative validity	Arbuckle, R. A., Humphrey, L., Vardeva, K., Arondekar, B., Danten-Viala, M., Scott, J. A., & Snoek, F. J. (2009). Psychometric evaluation of the Diabetes Symptom Checklist-Revised (DSC-R)—a measure of symptom distress. Value in health, 12(8), 1168-1175. https://doi.org/10.1111/j.1524-4733.2009.00571.x	8: hyperglycemic, hypoglycemic, psychological cognitive, psychological-fatigue, cardiovascular, neurological pain, neurological-sensory, and ophthalmologic	Self-report	Park, H., Park, C., Quinn, L., & Fritschi, C. (2015). Glucose control and fatigue in type 2 diabetes: the mediating roles of diabetes symptoms and distress. Journal of advanced nursing, 71(7), 1650-1660. https://dx.doi.org/10.1111%2Fjan.12632		Yes	Unknown	Contact: Rob Arbuckle, Rob.Arbuckle@mapivalues.com - https://www.vumc.com/departments/diabetes-psychology/measures/user-agreement.htm	Available in other langauges including Korean, Dutch, etc.
Diabetes treatment satisafction questionnaire	DTSQs	To measure satisfaction with diabetes treatment regimens in people with diabetes and changes in satisfaction with treatment. Teen and parent versions also exist. The original DTSQ is now referred to as the status version (DTSQs) in order to distinguish it from the DTSQ change version (DTSQc) which has been developed to overcome potential ceiling effects		Endocrine	Diabetes		1990s	UK	Unclear	Bradley C (1994) The Diabetes Treatment Satisfaction Questionnaire: DTSQ. In Bradley C (Ed) Handbook of Psychology and Diabetes: a guide to psychological measurement in diabetes research and practice. Abingdon: Routledge ISBN 9783718655625, formerly published by Harwood Academic Publishers ISBN 3-7186-5562-4: p.111-132. Bradley, C., Gamsu, D. S., & Psychological Well‐being Working Group of the WH…	Unclear	Self-report	Ozder, A., Sekeroglu, M., & Eker, H. H. (2014). Quality of life and satisfaction with treatment in subjects with type 2 diabetes: results from primary health care in Turkey. International journal of clinical and experimental medicine, 7(12), 5715. https://www.ncbi.nlm.nih.gov/pmc/articles/PMC4307544/		Yes	Unknown	https://www.healthpsychologyresearch.com/guidelines/dtsq-diabetes-treatment-satisfaction-questionnaire	Available in more than 100 languages: https://www.healthpsychologyresearch.com/information/currently-available-translated-questionnaires/dtsq-diabetes-treatment-satisfaction
Diabetic Foot Ulcer Scale	DFS	To assess the impact of diabetic foot ulcers and their treatment on quality of life from the patient’s perspective. Two versions are available: patient version and carer version A short form (DFS-SF) is also available		Endocrine	Type 1 and 2 diabetes		2002	UK	Confirmatory factor analysis, construct validity	Abetz, L., Sutton, M., Brady, L., McNulty, P., & Gagnon, D. D. (2002). The Diabetic Foot Ulcer Scale (DFS): a quality of life instrument for use in clinical trials. Practical Diabetes International, 19(6), 167-175. https://doi.org/10.1002/pdi.356	11: leisure, physical health, daily activities, emotions, noncompliance, family, friends, positive attitude, treatment, satisfaction, and financial	Self-report	Sekhar, M. S., Thomas, R. R., Unnikrishnan, M. K., Vijayanarayana, K., & Rodrigues, G. S. (2015, September). Impact of diabetic foot ulcer on health-related quality of life: A cross-sectional study. In Seminars in vascular surgery (Vol. 28, No. 3-4, pp. 165-171). WB Saunders. https://doi.org/10.1053/j.semvascsurg.2015.12.001		Yes	Unknown	Mapi Research Trust - PROVIDE https://eprovide.mapi-trust.org/instruments/diabetic-foot-ulcer-scale
Disabilities of the Arm, Shoulder, and Hand	DASH	A region-specific scale for the upper extremities, the DASH assesses patients' symptoms (e.g., pain, numbness, and tingling) as well as disability in physical, social, and psychological areas. Shorter versions (the QuickDASH) have also been developed and well-validated. There are optional modules related to work and sports.		Musculoskeletal	Upper limbs/extremities		1996	Australia, Canada, USA	extensive	Marx, R. G., Bombardier, C., Hogg-Johnson, S., & Wright, J. G. (1999). Clinimetric and psychometric strategies for development of a health measurement scale. Journal of clinical epidemiology, 52(2), 105-111. https://doi.org/10.1016/S0895-4356(98)00148-6; See also: Beaton, D. E., Katz, J. N., Fossel, A. H., Wright, J. G., Tarasuk, V., & Bombardier, C. (2001). Measuring the whole or the parts?: Val…	Unidimensional	Self-report	Grewal, R., Athwal, G. S., MacDermid, J. C., Faber, K. J., Drosdowech, D. S., El-Hawary, R., & King, G. J. (2012). Single versus double-incision technique for the repair of acute distal biceps tendon ruptures. A randomized clinical trial. Journal of Bone and Joint Surgery-A-American Volumes, 94(13), 1166. doi: 10.2106/JBJS.K.00436	http://www.hse.gov.uk/research/rrpdf/rr667.pdf	Yes	Yes, fees may apply	http://www.dash.iwh.on.ca/licences
Disability Assessment for Dementia	DAD	A 40 item measure of functional disability in community-dwelling persons with Alzheimer's disease		Neurological	Alzheimer's Disease		1999	Canada	Construct and concurrent validity, internal consistency, interrater and test-retest reliability	Gélinas, I., Gauthier, L., McIntyre, M., & Gauthier, S. (1999). Development of a functional measure for persons with Alzheimer’s disease: the disability assessment for dementia. The American Journal of Occupational Therapy, 53(5), 471-481. https://web.a.ebscohost.com/ehost/detail/detail?vid=0&sid=a7d9109e-f6ef-4459-b667-a1daea9f30e4%40sessionmgr4007&bdata=JnNpdGU9ZWhvc3QtbGl2ZQ%3d%3d#db=ccm&AN=10…	6: basic activities of living, instrumental activities of daily living, leisure activities, initiation, planning and organisation, effective performance	Caregiver proxy	Arrighi, H. M., Gélinas, I., McLaughlin, T. P., Buchanan, J., & Gauthier, S. (2013). Longitudinal changes in functional disability in Alzheimer's disease patients. International psychogeriatrics, 25(6), 929-937. doi:10.1017/S1041610212002360		Yes	Unknown	Contact: I Gelinas, isabelle.gelinas@mcgill.ca. See: https://www.inesss.qc.ca/fileadmin/doc/INESSS/Rapports/Geriatrie/MA_TNC_DAD_manual.pdf	Validated simultaneously in English and French
Disablement in the Physically Active	DPA	Assesses outcomes following musculoskeletal injuries.		Musculoskeletal	Musculoskeletal injuries		2010	USA	Hierarchical CFA, concurrent validity, internal consistency, test-retest reliability	Vela, L. I., & Denegar, C. R. (2010). The disablement in the physically active scale, part II: the psychometric properties of an outcomes scale for musculoskeletal injuries. Journal of athletic training, 45(6), 630-641. https://www.natajournals.org/doi/full/10.4085/1062-6050-45.6.630	4: Quality of life, disability, functional limitations, impairments	Self-report	Hudson, R., Richmond, A., Sanchez, B., Stevenson, V., Baker, R. T., May, J., ... & Reordan, D. (2016). An alternative approach to the treatment of meniscal pathologies: a case series analysis of the Mulligan Concept “Squeeze” technique. International journal of sports physical therapy, 11(4), 564.		Unknown	Unknown	Contact: Luzita I. Vela, Lv19@txstate.edu.
Duke Anticoagulation Satisfaction Scale	DASS	A measure of quality of life and satisfaction with among patients with anticoagulation		Cardiovascular	anticoagulation therapy in patients with atrial fibrillation		2004	USA	Factor analysis, concurrent validity	Samsa, G., Matchar, D. B., Dolor, R. J., Wiklund, I., Hedner, E., Wygant, G., ... & Edwards, R. (2004). A new instrument for measuring anticoagulation-related quality of life: development and preliminary validation. Health and quality of life outcomes, 2(1), 22. https://doi.org/10.1186/1477-7525-2-22	1: negative impacts of anticoagulation (limitations, hassles and burdens); and (2) positive impacts of anticoagulation (confidence, reassurance, satisfaction)	Self-report	Esra Yildiz PhD, R. N., & Nuray Dayapoglu PhD, R. N. (2017). The Satisfaction Levels of Patients Using Anticoagulants. International Journal of Caring Sciences, 10(1), 568. http://www.internationaljournalofcaringsciences.org/docs/60_yildiz_original_10_1.pdf		Unknown	Unknown	Contact: Greg Samsa, samsa001@mc.duke.edu
Edinburgh Postnatal Depression Scale	EPDS	a 10-item questionnaire that was developed to identify women who have postpartum depression.		Reproductive and Maternal	Postnatal depression		1987	UK	Unclear	Cox, J. L., Holden, J. M., & Sagovsky, R. (1987). Detection of postnatal depression: development of the 10-item Edinburgh Postnatal Depression Scale. The British journal of psychiatry, 150(6), 782-786. https://doi.org/10.1192/bjp.150.6.782 Cox, J. L., Chapman, G., Murray, D., & Jones, P. (1996). Validation of the Edinburgh Postnatal Depression Scale (EPDS) in non-postnatal women. Journal of affec…	Unidimensional	Self-report	Wisner, K. L., Sit, D. K., McShea, M. C., Rizzo, D. M., Zoretich, R. A., Hughes, C. L., ... & Confer, A. L. (2013). Onset timing, thoughts of self-harm, and diagnoses in postpartum women with screen-positive depression findings. JAMA psychiatry, 70(5), 490-498. doi: 10.1001/jamapsychiatry.2013.87		Unknown	Unknown	The Royal College of Psychiatrists
Edinburgh Quality of Life Questionnaire	EIBDQ	A disease specific measure of inflammatory bowel disease in terms of both physical impact and health related quality of life consequences		Gastrointestinal	Inflammatory bowel disease		2002	UK	Factor analysis, convergent validity	Smith, G. D., Watson, R., & Palmer, K. R. (2002). Inflammatory bowel disease: developing a short disease specific scale to measure health related quality of life. International journal of nursing studies, 39(6), 583-590. https://doi.org/10.1016/S0020-7489(01)00042-6	3: disease-specific, bowel-specific, information	Self-report	N/A		Unknown	Unknown	Contact: G.D. Smith, g.d.smith@ed.ac.uk
Edmonton Symptom Assessment System	ESAS	A symptom visual analogue scale developed for use in assessing the symptoms of patients receiving palliative care; initially developed for a cancer population with advanced disease.	Palliative care	Cancer	Cancer - advanced		1991 - Revised in 2011	Canada	Concurrent validity, construct validity	Bruera, E., Kuehn, N., Miller, M. J., Selmser, P., & Macmillan, K. (1991). The Edmonton Symptom Assessment System (ESAS): a simple method for the assessment of palliative care patients. Journal of palliative care, 7(2), 6-9. doi: https://doi.org/10.1177/082585979100700202	9: anxiety, depression, drowsiness, lack of appetite, nausea, pain, shortness of breath, tiredness, and overall well-being	Self-report	Diplock, B. D., McGarragle, K. M., Mueller, W. A., Haddad, S., Ehrlich, R., Yoon, D. H. A., ... & Myers, J. (2019). The impact of automated screening with Edmonton Symptom Assessment System (ESAS) on health-related quality of life, supportive care needs, and patient satisfaction with care in 268 ambulatory cancer patients. Supportive Care in Cancer, 27(1), 209-218. doi: https://doi.org/10.1007/s0…		Yes	No	Contact information not available	Adapted for use in several language including Thai and Brazillian
Effective Musculoskeletal Consumer Scale	EC-17	A 17-item self-administered questionnaire for evaluating self-management interventions that empower and educate people with rheumatic conditions. Items relate to knowledge, attitudes and behaviours about self-management skills. The survey has been translated into Dutch, Norwegian, and Spanish.		Musculoskeletal	Rheumatoid arthritis		2007	Australia, Canada	Classical and item response theory demonstrated good reliability and validity.	Kristjansson, E., Tugwell, P. S., Wilson, A. J., Brooks, P. M., Driedger, S. M., Gallois, C., ... & Wells, G. A. (2007). Development of the effective musculoskeletal consumer scale. The Journal of rheumatology, 34(6), 1392-1400. Chicago	Unidimensional	Self-report	Hamnes, B., Mowinckel, P., Kjeken, I., & Hagen, K. B. (2012). Effects of a one week multidisciplinary inpatient self-management programme for patients with fibromyalgia: a randomised controlled trial. BMC musculoskeletal disorders, 13(1), 189. https://doi.org/10.1186/1471-2474-13-189	http://www.cgh.uottawa.ca/assets/documents/Ireland_evaluation_report_1_year_follow_up_04Feb09.pdf	Unknown	Unknown	http://www.cgh.uottawa.ca/eng/effective_consumers.html
electronic personal assessment questionnaire for women with pelvic floor disorders	EPAQ-PF	Web-based, electronic pelvic floor symptoms assessment questionnaire		Reproductive and Maternal	pelvic floor disorders		2006	UK	Factor analysis, reliability, face and construct validity. Criterion validity of the instrument has yet to be fully established.	Radley, S. C., Jones, G. L., Tanguy, E. A., Stevens, V. G., Nelson, C., & Mathers, N. J. (2006). Computer interviewing in urogynaecology: concept, development and psychometric testing of an electronic pelvic floor assessment questionnaire in primary and secondary care. BJOG: An International Journal of Obstetrics & Gynaecology, 113(2), 231-238. DOI: 10.1111/j.1471-0528.2005.00820.x	4: Urinary, bowel, vaginal, sexual	Self-report	Jadav, A. M., Wadhawan, H., Jones, G. L., Wheldon, L. W., Radley, S. C., & Brown, S. R. (2013). Does sacral nerve stimulation improve global pelvic function in women?. Colorectal Disease, 15(7), 848-857.		Unknown	Unknown	http://www.epaq.co.uk
Endometriosis Health Profile	EHP	A 30 item measure of dimensions of health related quality of life in women with endometriosis. In addition to the five scales, there are six modular parts covering: sexual intercourse, work, relationship with children, feelings about the medical profession, treatment, and infertility. A short form has also been developed.		Reproductive and Maternal	Endometriosis		2001	UK	Construct validity, internal consistency and test-retest reliability	Jones, G., Kennedy, S., Barnard, A., Wong, J., & Jenkinson, C. (2001). Development of an endometriosis quality-of-life instrument: The Endometriosis Health Profile-30. Obstetrics & Gynecology, 98(2), 258-264. https://ovidsp.dc2.ovid.com/sp-3.33.0b/ovidweb.cgi?WebLinkFrameset=1&S=GMMEFPFIOHEBOPIHJPCKHFBFBHEMAA00&returnUrl=ovidweb.cgi%3f%26Full%2bText%3dL%257cS.sh.22.23%257c0%257c00006250-200108000…	5: pain, control and powerlessness, emotional well-being, social support, and self-image	Self-report	Cheong, Y. C., Reading, I., Bailey, S., Sadek, K., Ledger, W., & Li, T. C. (2014). Should women with chronic pelvic pain have adhesiolysis?. BMC women's health, 14(1), 36. https://doi.org/10.1186/s12905-017-0509-5		Yes	Yes, fees may apply	https://innovation.ox.ac.uk/outcome-measures/endometriosis-health-profile-ehp/	Available in other languages such as Portuguese, Dutch and French.
Endometriosis Treatment Satisfaction Questionnaire	ETSQ	A 6 item measure of patients' level of satisfaction with their endometriosis treatment		Reproductive and Maternal	Endometriosis		2010	USA	PCA/EFA, construct and known groups difference validity, internal consistency reliability	Deal, L. S., Williams, V. S., DiBenedetti, D. B., & Fehnel, S. E. (2010). Development and psychometric evaluation of the Endometriosis Treatment Satisfaction Questionnaire. Quality of Life Research, 19(6), 899-905. https://link.springer.com/article/10.1007/s11136-010-9640-6	Unidimensional	Self-report	N/A		Yes	Unknown	Contact: L S Deal, linda.deal@Pfizer.com. Copyright held by Pfizer
Epilepsy Psycho-Social Effects Scale	EPSES	A 42 item instrument for measuring the social effects of epilepsy.		Neurological	Epilepsy		1990	UK	Criterion validity, test-retest reliability	Chaplin, J. E., Yepez, R., Shorvon, S., & Floyd, M. (1990). A quantitative approach to measuring the social effects of epilepsy. Neuroepidemiology, 9(3), 151-158. https://www.karger.com/Article/PDF/110765	21: Attitude towards accepting the attacks, attitude to the label "epilepsy", fear of having seizures, fear of stigma in employment, lack of confidence about the future, concern about performance at work, concern about sexual relationship, concern about platonic relationships, concern about housing, lack of confidence about travelling, adverse reaction on social life, adverse reaction on leisure …	Self-report	Chaplin, J. E., Wester, A., & Tomson, T. (1998). The perceived rehabilitation needs of a hospital-based outpatient sample of people with epilepsy. Seizure, 7(4), 329-335. https://pdf.sciencedirectassets.com/272540/1-s2.0-S1059131100X00738/1-s2.0-S1059131198800289/main.pdf?x-amz-security-token=AgoJb3JpZ2luX2VjEKD%2F%2F%2F%2F%2F%2F%2F%2F%2F%2FwEaCXVzLWVhc3QtMSJHMEUCIFhuWzp%2BRod0uvH0nNvJ0Wir7YlxT8V…		Unknown	Unknown	Contact: J E Chaplin, john.chaplin@gu.se
European Heart Failure Self-care behaviour scale	EHFScBs	A scale measuring the behaviour that heart failure patients perform to maintain life, healthy functioning, and well-being. A revised, 9-item scale now exists (EHFScBs-9).		Cardiovascular	Heart failure		2003	The Netherlands, Sweden and Italy	Factor analysis, concurrent validity	Jaarsma, T., Strömberg, A., Mårtensson, J., & Dracup, K. (2003). Development and testing of the European heart failure self‐care behaviour scale. European Journal of Heart Failure, 5(3), 363-370. https://doi.org/10.1016/S1388-9842(02)00253-2	Unidimensional	Self-report	Jaarsma, T., Strömberg, A., Gal, T. B., Cameron, J., Driscoll, A., Duengen, H. D., ... & Köberich, S. (2013). Comparison of self-care behaviors of heart failure patients in 15 countries worldwide. Patient education and counseling, 92(1), 114-120. https://doi.org/10.1016/j.pec.2013.02.017		Unknown	Unknown	Contact: T. Jaarsma, t.jaarsma@thorax.azg.nl	Available in British and American English, Dutch, Swedish, Italian, Spanish, Catalan, German, Finnish, Danish, Hebrew, Lithuanian, Chinese, and Japanese
European Organisation for Research and Treatment of Cancer	EORTC QLQ-30	The EORTC is a core generic questionnaire associated with different disease specific modules (e.g. lung cancer EORTC QLQ-LC13, prostate cancer EORTC QLQ-PR25, chemotherapy-induced peripheral neuropathy EORTC QLQ-CIPN). The questionnaire assesses the quality of life of cancer patients		Cancer	Cancer - general		1993	Europe	Extensive	Aaronson, N. K., Ahmedzai, S., Bergman, B., Bullinger, M., Cull, A., Duez, N. J., ... & Kaasa, S. (1993). The European Organization for Research and Treatment of Cancer QLQ-C30: a quality-of-life instrument for use in international clinical trials in oncology. JNCI: Journal of the National Cancer Institute, 85(5), 365-376. https://doi.org/10.1093/jnci/85.5.365	9: 5 functional (physical, role, cognitive, emotional, and social); 3 symptom (fatigue, pain, and nausea and vomiting); and a global health and quality-of-life scale.	Self-report	Bjordal, K., De Graeff, A., Fayers, P. M., Hammerlid, E., van Pottelsberghe, C., Curran, D., ... & Söderholm, A. L. (2000). A 12 country field study of the EORTC QLQ-C30 (version 3.0) and the head and neck cancer specific module (EORTC QLQ-H&N35) in head and neck patients. European journal of cancer, 36(14), 1796-1807. https://doi.org/10.1016/S0959-8049(00)00186-6		Yes	Yes, fees may apply	https://qol.eortc.org/	It has been translated and validated into over 100 lanugages and is used each year in more than 5000 studies worldwide.
European Quality of Life-5 Dimensions	EQ-5D	An extensively-used survey of health status suitable for health in general and widely used for specific conditions. Some modifications have occurred over the years. It is now in it's third version: EQ-5D-5L. Also available in a "youth" version.	General	Generic			1990	Europe: Denmark, England, Italy, the Netherlands, Poland, and Scotland	Extensive	Janssen, M. F., Pickard, A. S., Golicki, D., Gudex, C., Niewada, M., Scalone, L., ... & Busschbach, J. (2013). Measurement properties of the EQ-5D-5L compared to the EQ-5D-3L across eight patient groups: a multi-country study. Quality of Life Research, 22(7), 1717-1727.	5: mobility, self care, usual activities, pain/discomfort, anxiety/depression. Additionally the EQ Visual Analogue Scale is a single item measure of self-rated health on a numerical sale.	Self-report	Titov, N., Dear, B. F., Ali, S., Zou, J. B., Lorian, C. N., Johnston, L., ... & Fogliati, V. J. (2015). Clinical and cost-effectiveness of therapist-guided internet-delivered cognitive behavior therapy for older adults with symptoms of depression: a randomized controlled trial. Behavior therapy, 46(2), 193-205.	ANDIAB, the Australian National Diabetes Information Audit and Benchmarking (2010).QUALITY ASSURANCE OF PATIENT PRACTICES AND DIABETES CENTRE CARE. URL: https://www.health.gov.au/internet/publications/publishing.nsf/Content/andiab2-2010~findings-results~quality-of-life-eq-5d-assessment-data	Yes	Yes, fees may apply	Licensing fees are determined by the EuroQol Office based on the user information provided in the registration form. If applicable, the size of the license fee depends on the type of study, funding source, sample size and number of requested EQ-5D versions and languages. You are not obliged to purchase the EQ-5D by registering. The EQ-5D user license policy is available on the EuroQol website. ht…	Available in numerous languages and with intenational data for benchmarking, comparison and calculating QALYs.
Evaluation of daily activity questionnaire	EDAQ	A detailed measure of activity limitation which includes questions on symptom severity, mood, life satisfaction and then ability to perform daily activities related to self-care and mobility such as eating and dressing (both with and without ergonomic solutions or assisted devices). Originally validated with individuals with rheumatoid arthritis	Occupational therapy, rehabilitation for patients with arthritis	Musculoskeletal	Rheumatoid arthritis and musculoskeletal conditions		1996	Swedan	CFA, Rasch analysis for construct validity, concurrent and discriminant validity, internal consistency and test-retest reliability	Swedish: Nordenskiöld, U., Grimby, G., Hedberg, M., Wright, B., & Linacre, J. M. (1996). The structure of an instrument for assessing the effects of assistive devices and altered working methods in women with rheumatoid arthritis. Arthritis & Rheumatism: Official Journal of the American College of Rheumatology, 9(5), 358-367. https://doi.org/10.1002/1529-0131(199610)9:5<358::AID-ANR1790090504>3.0…	14 activity domains: leisure and social, caring, gardening and house maintenance, moving outdoors and shopping, communication, moving and transfers, laundry and clothes care, cleaning the house, moving indoors, cooking, bathing and showering, dressing, in the bathroom and personal care, eating and drinking	Self-report	Zanatta, E., Rodeghiero, F., Pigatto, E., Galozzi, P., Polito, P., Favaro, M., ... & Cozzi, F. (2017). Long-term improvement in activities of daily living in women with systemic sclerosis attending occupational therapy. British Journal of Occupational Therapy, 80(7), 417-422. doi: I: 10.1177/0308022617698167		Yes	Yes, fees may apply	http://usir.salford.ac.uk/id/eprint/30752/8/EDAQ%20Manual%20v3%20A%20Hammond%2016.3.18%20v2.pdf
Exacerbation of Chronic Pulmonary Disease Tool	EXACT, EXACT-PRO	A 14-item patient-reported outcome instrument for evaluating frequency, severity, and duration of exacerbations of chronic obstructive pulmonary disease (COPD). The E-RS (Evaluating Respiratory Symptoms) is a derivative instrument of the EXACT used to assess the severity of respiratory symptoms and the effect of treatment in patients with stable COPD.		Respiratory	Chronic obstructive pulmonary disease (COPD)		2011	USA	Test-retest reliability, convergent and discriminant validity, and sensitivity to change have been demonstrated.	Leidy, N. K., Wilcox, T. K., Jones, P. W., Murray, L., Winnette, R., Howard, K., ... & EXACT-PRO Study Group. (2010). Development of the EXAcerbations of Chronic Obstructive Pulmonary Disease Tool (EXACT): a patient-reported outcome (PRO) measure. Value in health, 13(8), 965-975. https://doi.org/10.1111/j.1524-4733.2010.00772.x. Leidy, N. K., Wilcox, T. K., Jones, P. W., Roberts, L., Powers, J. H…	Unidimensional	Self-report	Murray, L., & Leidy, N. K. (2018). Using Qualified PRO Measures in Drug Development An Update on the EXACT and E-RS. Patient Access, 10, 43.		Yes	Yes, fees may apply	Copyright: © 2015 Evidera, https://www.exactproinitiative.com/	EXACT has been translated into many different languages. For a list of translations see: https://www.exactproinitiative.com/translations/
Expanded Prostate Index Composite	EPIC	A measure of comprehensive assessment of health-related quality of life in men with prostate cancer. Based on the University of California-Los Angeles Prostate Cancer Index (UCLA-PCI).		Cancer	Cancer - prostate		2000	USA	Criterion validity	Wei, J. T., Dunn, R. L., Litwin, M. S., Sandler, H. M., & Sanda, M. G. (2000). Development and validation of the expanded prostate cancer index composite (EPIC) for comprehensive assessment of health-related quality of life in men with prostate cancer. Urology, 56(6), 899-905. https://doi.org/10.1016/S0090-4295(00)00858-X	4: Urinary, bowel, sexual, hormonal	Self-report	Miwa, S., Mizokami, A., Konaka, H., Ueno, S., Kitagawa, Y., Koh, E., & Namiki, M. (2013). Prospective longitudinal comparative study of health-related quality of life and treatment satisfaction in patients treated with hormone therapy, radical retropubic prostatectomy, and high or low dose rate brachytherapy for prostate cancer. Prostate international, 1(3), 117-124. https://doi.org/10.12954/PI.1…		Unknown	Unknown	Contact: Martin G Sanda, martinsanda@emory.edu	Available in seven translations.
Extended Aberdeen Spine Pain Scales	EASPS	An extended version of the Aberdeen Lower Back Pain Scale to cover the whole of the spine, it involves a set of interlocking outcomes measures for the neck, upper and lower back regions of the spine.		Musculoskeletal	Back and spine pain		2001	UK	PCA, criterion and construct validity, test-retest and internal consistency reliability	Williams, N. H., Wilkinson, C., & Russell, I. T. (2001). Extending the Aberdeen Back Pain Scale to include the whole spine: a set of outcome measures for the neck, upper and lower back. Pain, 94(3), 261-274.	3: functional disability, lower leg symptoms, painful respiratory movement contrasted with activity restriction	Self-report	Lee, A. L., Goldstein, R. S., & Brooks, D. (2017). Chronic pain in people with chronic obstructive pulmonary disease: prevalence, clinical and psychological implications. Chronic Obstructive Pulmonary Diseases, 4(3), 194. doi: 10.15326/jcopdf.4.3.2016.0172		Unknown	Unknown	Contact: Nefyn Williams, Nefyn.Williams@liverpool.ac.uk
Fatigue Associated with Depression Questionnaire	FAsD	A 13-item patient-reported questionnaire designed to assess fatigue associated with depression in the past week.		Mental health	Depressive disorders		2011	USA	The FAsD demonstrates good reliability, validity, and factor structure.	Matza, L. S., Phillips, G. A., Revicki, D. A., Murray, L., & Malley, K. G. (2011). Development and validation of a patient-report measure of fatigue associated with depression. Journal of affective disorders, 134(1-3), 294-303. https://doi.org/10.1016/j.jad.2011.06.028	2: fatigue experience, fatigue impact	Self-report	Matza, L. S., Wyrwich, K. W., Phillips, G. A., Murray, L. T., Malley, K. G., & Revicki, D. A. (2013). The Fatigue Associated with Depression Questionnaire (FAsD): responsiveness and responder definition. Quality of Life Research, 22(2), 351-360.		Unknown	Unknown	Contact: louis.matza@unitedbiosource.com
Fear Avoidance Component Scale	FACS	Measures fear avoidance in patients experiencing painful often chronic medical conditions. Can be a psycho-social risk factor for disability.		Musculoskeletal	Patients with painful conditions		2016	USA	Construct and discriminant validity, internal consistency and test-retest reliability	Neblett, R., Mayer, T. G., Hartzell, M. M., Williams, M. J., & Gatchel, R. J. (2016). The Fear‐avoidance Components Scale (FACS): Development and Psychometric Evaluation of a New Measure of Pain‐related Fear Avoidance. Pain Practice, 16(4), 435-450. doi: https://doi.org/10.1111/papr.12333	Unidimensional	Self-report	N/A		Unknown	Unknown	Contact: Tom G. Mayer, tgmayer@pridedallas.com	Validated in English and Spanish.
Fear of Physical Activity/Exercise Scale -Breast Cancer	FPAX-B	The FPAX-B measures the role of fear as a barrier to physical activity and exercise in survivors of breast cancer		Cancer	Cancer - breast		2011	USA	EFA, convergent and divergent validity	Sander, A. P., Elliot, L., Newsome, C., Roach, J., & Tasche, L. (2011). Development and content validation of a scale to measure fear of physical activity and exercise in the breast cancer population. Rehabilitation Oncology, 29(1), 17-22. https://search.proquest.com/docview/865651418?pq-origsite=gscholar Sander, A. P., Cuisinier, J., & Marchinski, C. M. (2014). Construct Validation of a Tool to …	3: Endurance, Arm impairments, Exercise education	Self-report	N/A		Unknown	Unknown	Contact: Antoinette P. Sander, t-sander@northwestern.edu
Functional Assessment in Migraine questionnaire	FAIM	A migraine functional assessment measure. It has some flexibility as it can be administered as a 9-item tool to measure dimensions of Attention/Thought and Perception, with an Activity and Participation item list to allow respondents to identify five additional items of personal relevance.		Neurological			2005	USA, Germany, Campbell and Fiske’s Multitrait/Multimethod analysis (akin to internal consistency)	PCA/CFA, construct validity	Pathak, D. S., Chisolm, D. J., & Weis, K. A. (2005). Functional Assessment in Migraine (FAIM) questionnaire: development of an instrument based upon the WHO's International Classification of Functioning, Disability, and Health. Value in health, 8(5), 591-600.	5: perception, attention/thought, activity and participation	Self-report	Nett, R. B., Tiseo, P. J., Almas, M., & Sikes, C. R. (2007). Patient satisfaction with eletriptan in the acute treatment of migraine in primary care. International journal of clinical practice, 61(10), 1677-1685. https://onlinelibrary.wiley.com/doi/pdf/10.1111/j.1742-1241.2007.01513.x		Unknown	Unknown	Contact: D J Chisolm, chisolmd@pediatrics.ohio-state.edu
Functional Assessment of Cancer Therapy - Anemia	FACT-AN	To assess specific quality of life concerns related to anaemia and fatigue in cancer patients. The FACT-An is composed of the FACT-G plus the Fatigue Subscale (these 2 elements forming the FACT-F), plus 7 additional miscellaneous non-fatigue items relevant to anaemia in cancer patients.		Blood and Metabolic	Anaemia, Cancer		1997	USA	Internal consistency, test-retest reliability, and convergent and discriminant validity have been demonstrated for the anaemia scale.	Cella, D. (1997, July). The Functional Assessment of Cancer Therapy-Anemia (FACT-An) Scale: a new tool for the assessment of outcomes in cancer anemia and fatigue. In Seminars in hematology (Vol. 34, No. 3 Suppl 2, pp. 13-19).	Unidimensional	Self-report	Capozzi, L. C., McNeely, M. L., Lau, H. Y., Reimer, R. A., Giese‐Davis, J., Fung, T. S., & Culos‐Reed, S. N. (2016). Patient‐reported outcomes, body composition, and nutrition status in patients with head and neck cancer: Results from an exploratory randomized controlled exercise trial. Cancer, 122(8), 1185-1200. https://doi.org/10.1002/cncr.29863	https://effectivehealthcare.ahrq.gov/sites/default/files/pdf/cancer-anemia_research.pdf	Yes	No	https://www.facit.org/FACITOrg/Questionnaires	The FACT-An scale has been translated into many languages (53 translations)
Functional assessment of cancer therapy scale - General	FACT-G	FACT is an assessment of quality of life for patients receiving cancer treatment. It can be used with patients of any tumour type and supplemented by specific modules addressing relevant disease-, treatment-, or condition-related issues not already covered in the general questionnaire.		Cancer	Cancer - general		1993	USA	Extensive	Cella, D. F., Tulsky, D. S., Gray, G., Sarafian, B., Linn, E., Bonomi, A., ... & Eckberg, K. (1993). The Functional Assessment of Cancer Therapy scale: development and validation of the general measure. J Clin Oncol, 11(3), 570-579. https://www.researchgate.net/profile/David_Cella/publication/14754744_Cella_DF_Tulsky_DS_Gray_G_Sarafian_B_Linn_E_Bonomi_A_Silberman_M_Yellen_SB_Winicour_P_Brannon_JT…	5: physical wellbeing, social/family wellbeing, relationship with the physician, emotional wellbeing, functional wellbeing	Self-report	Dockham, B., Schafenacker, A., Yoon, H., Ronis, D. L., Kershaw, T., Titler, M., & Northouse, L. (2016). Implementation of a psychoeducational program for cancer survivors and family caregivers at a cancer support community affiliate: a pilot effectiveness study. Cancer nursing, 39(3), 169-180. doi: 10.1097/NCC.0000000000000311		Yes	No	https://www.facit.org/FACITOrg/Questionnaires	Translations are not available on the website and may require a fee depending on the details of your study.
Functional Assessment of Chronic Illness Therapy - Fatigue Scale	FACIT-Fatigue	To assess specific quality of life concerns related to fatigue in cancer patients. The Fatigue specific module supplement the core questionnaire FACT-G and may be administered with the FACT-G (FACT-F) or without the FACT-G (FACIT-Fatigue).		Blood and Metabolic	Anaemia, Fatigue, Chronic conditions		1997	USA	Internal consistency, test-retest reliability, and convergent and discriminant validity have been demonstrated for the fatigue scale.	Yellen SB, Cella OF, Webster K, Blendowski C, Kaplan E. Measuring fatigue and other anemia-related symptoms with the Functional Assessment of Cancer Therapy (FACT) Measurement System. J Pain Symptom Manage 1997; 13:63-74. https://doi.org/10.1016/S0885-3924(96)00274-6	Unidimensional	Self-report	Cheville, A. L., Kollasch, J., Vandenberg, J., Shen, T., Grothey, A., Gamble, G., & Basford, J. R. (2013). A home-based exercise program to improve function, fatigue, and sleep quality in patients with Stage IV lung and colorectal cancer: a randomized controlled trial. Journal of pain and symptom management, 45(5), 811-821. https://doi.org/10.1016/j.jpainsymman.2012.05.006	https://effectivehealthcare.ahrq.gov/sites/default/files/related_files/cancer-anemia-update_executive.pdf	Yes	No	https://www.facit.org/FACITOrg/Questionnaires	The FACT-Fatigue scale has been translated into many languages (59 translations)
Functional Assessment of Chronic Illness Therapy Measurement System	FACIT	The Functional Assessment of Chronic Illness Therapy (FACIT) Measurement System is a collection of health-related quality of life (HRQOL) questionnaires targeted to the management of chronic illness. The measurement system began with the creation of a generic CORE questionnaire called the Functional Assessment of Cancer Therapy-General (FACT-G).	Chronic diseases care	Generic	Chronic conditions		1987	USA	Rasch Modelling, factor analysis, internal consistency, test-retest reliability, and responsiveness to change has provided strong evidence for the FACIT's reliability and validity.	Cella, D. F., Tulsky, D. S., Gray, G., Sarafian, B., Linn, E., Bonomi, A., ... & Eckberg, K. (1993). The Functional Assessment of Cancer Therapy scale: development and validation of the general measure. J Clin Oncol, 11(3), 570-579.	FACT-G (4 primary QOL domains): Physical Well-Being, Social/Family Well-Being, Emotional Well-Being, and Functional Well-Being.	Self-report	Teckle, P., McTaggart-Cowan, H., Van der Hoek, K., Chia, S., Melosky, B., Gelmon, K., & Peacock, S. (2013). Mapping the FACT-G cancer-specific quality of life instrument to the EQ-5D and SF-6D. Health and Quality of life Outcomes, 11(1), 203.		Yes	No	https://www.facit.org/FACITOrg/Questionnaires
Functional assessment of HIV infection	FAHI	A quality of life measure in HIV, developed from the Functional Assessment of Cancer Therapy General (FACT-G).		Infectious	HIV		1996	USA	Concurrent validity	Cella, D. F., McCain, N. L., Peterman, A. H., Mo, F., & Wolen, D. (1996). Development and validation of the Functional Assessment of Human Immunodeficiency Virus Infection (FAHI) quality of life instrument. Quality of Life Research, 5(4), 450-463. https://link.springer.com/content/pdf/10.1007/BF00449920.pdf	5: Physical well-being, social/family well-being, emotional well-being, relationship with physician, functional well-being	Self-report	Mutumba, M., Bauermeister, J. A., Harper, G. W., Musiime, V., Lepkowski, J., Resnicow, K., & Snow, R. C. (2017). Psychological distress among Ugandan adolescents living with HIV: Examining stressors and the buffering role of general and religious coping strategies. Global public health, 12(12), 1479-1491. https://doi.org/10.1080/17441692.2016.1170871		Unknown	Unknown	Contact: D. F. Cella	Available in Spanish
Functional Digestive Disorders Quality of Life Questionnaire	FDDQL	The Functional Digestive Disorders Quality of Life Questionnaire (FDDQL) is intended for evaluation of HRQoL in functional dyspepsia and IBS.		Gastrointestinal	Irritable bowel syndrome or functional digestive disorders		1999	France, UK, Germany	Concurrent validity and discriminant validity, factor analysis	Chassany, O., Marquis, P., Scherrer, B., Read, N. W., Finger, T., Bergmann, J. F., ... & Caulin, C. (1999). Validation of a specific quality of life questionnaire for functional digestive disorders. Gut, 44(4), 527-533 http://dx.doi.org/10.1136/gut.44.4.527	8: daily activities, diet, anxiety, sleep, discomfort, coping with disease, control of disease, stress	Self-report	Azpiroz, F., Guyonnet, D., Donazzolo, Y., Gendre, D., Tanguy, J., & Guarner, F. (2014). Digestive Symptoms in Healthy People and Subjects With Irritable Bowel Syndrome. https://www.researchgate.net/profile/Denis_Guyonnet/publication/263862936_Digestive_Symptoms_in_Healthy_People_and_Subjects_With_Irritable_Bowel_Syndrome/links/0046353ce50f2df91c000000.pdf		Unknown	Unknown	Contact: Oliver Chassany, olivier.chassany@sls.aphp.fr	Available in French, English and German
Functional Living Index-Cancer	FLIC	To assess the effect of the symptoms of cancer and its treatment on functional ability in all areas of life. FLIC is also available in a short form (11 item Quick-FLIC).		Cancer	Cancer - general		1984	Canada	Factor analysis, concurrent validity, construct validity	Schipper, H., Clinch, J., McMurray, A., & Levitt, M. (1984). Measuring the quality of life of cancer patients: the Functional Living Index-Cancer: development and validation. Journal of clinical Oncology, 2(5), 472-483. https://ascopubs.org/doi/abs/10.1200/JCO.1984.2.5.472	5: Gastrointestinal symptoms, General health, physical functioning, social functioning, mental functioning	Self-report	Colby, D. A., & Shifren, K. (2013). Optimism, mental health, and quality of life: a study among breast cancer patients. Psychology, health & medicine, 18(1), 10-20. https://doi.org/10.1080/13548506.2012.686619		No	No	Contact: H. Schipper
Functional Rating Index	FRI	A 10 item measure designed to assess both function (activities of daily living) and pain. Ratings on the items may be totalled for and overall picture or used to build a profile of the nature of the dysfunction.		Musculoskeletal	Spine pain		2001	USA	Construct validity, internal consistency and test-retest reliability	Feise, R. J., & Menke, J. M. (2001). Functional rating index: a new valid and reliable instrument to measure the magnitude of clinical change in spinal conditions. Spine, 26(1), 78-87. https://ovidsp.tx.ovid.com/sp-3.33.0b/ovidweb.cgi?WebLinkFrameset=1&S=JCGAFPHMBNDDIAGHNCDKMBGCBCMBAA00&returnUrl=ovidweb.cgi%3f%26Full%2bText%3dL%257cS.sh.32.33%257c0%257c00007632-200101010-00015%26S%3dJCGAFPHMBNDD…	Unidimensional	Self-report	Tuakli-Wosornu, Y. A., Terry, A., Boachie-Adjei, K., Harrison, J. R., Gribbin, C. K., LaSalle, E. E., ... & Lutz, G. E. (2016). Lumbar intradiskal platelet-rich plasma (PRP) injections: a prospective, double-blind, randomized controlled study. PM&R, 8(1), 1-10. https://doi.org/10.1016/j.pmrj.2015.08.010		Yes	Yes, fees may apply	https://www.chiroevidence.com/fri-license/
Gastrointestinal Quality of Life Index	GIQLI	To assess quality of life specific for the gastrointestinal tract. A short form is also available: GLQLI-10. Originally developed in German.		Gastrointestinal	Gastrointestinal diseases		1995	Germany	Criterion validity	Eypasch, E., Williams, J. I., Wood‐Dauphinee, S., Ure, B. M., Schmulling, C., Neugebauer, E., & Troidl, H. (1995). Gastrointestinal Quality of Life Index: development, validation and application of a new instrument. British Journal of Surgery, 82(2), 216-222. https://doi.org/10.1002/bjs.1800820229	5: core symptoms, physical, psychological, social and disease specific items	Self-report	Peterli, R., Borbély, Y., Kern, B., Gass, M., Peters, T., Thurnheer, M., ... & Schiesser, M. (2013). Early results of the Swiss Multicentre Bypass or Sleeve Study (SM-BOSS): a prospective randomized trial comparing laparoscopic sleeve gastrectomy and Roux-en-Y gastric bypass. Annals of surgery, 258(5), 690. https://dx.doi.org/10.1097%2FSLA.0b013e3182a67426		Yes	No	Contact: Dr Ernst Eypasch, eypasch@hgkkoeln.de
Gastrointestinal Symptom Rating Scale	GSRS	A symptom assessment tool, measuring frequency, intensity, duration and impact on daily life of a variety of gastrointestinal symptoms. Originally developed in German. There is a specific IBS version (GSRS-IBS).		Gastrointestinal	Functional gastrointestinal disorders - irritable bowel syndrome and peptic ulcer disease		1988	Germany	Extensive (since this early paper)	Svedlund, J., Sjödin, I., & Dotevall, G. (1988). GSRS—a clinical rating scale for gastrointestinal symptoms in patients with irritable bowel syndrome and peptic ulcer disease. Digestive diseases and sciences, 33(2), 129-134. https://link.springer.com/article/10.1007/BF01535722	5 symptom clusters: Reflux, Abdominal pain, Indigestion, Diarrhoea and Constipation	Self-report	Prince, A. C., Myers, C. E., Joyce, T., Irving, P., Lomer, M., & Whelan, K. (2016). Fermentable carbohydrate restriction (low FODMAP diet) in clinical practice improves functional gastrointestinal symptoms in patients with inflammatory bowel disease. Inflammatory bowel diseases, 22(5), 1129-1136. https://doi.org/10.1097/MIB.0000000000000708		Unknown	Unknown	Contact: Jan Svedlund, jan.svedlund@neuro.gu.se
Generalized Anxiety Disorder Scale	GAD-7	A 7-item measure to screening and monitoring symptoms of Generalized Anxiety Disorder (GAD).	Primary care, outpatient	Mental health	Depression and anxiety among kidney transplant recipients (KTRs)		2006	USA	The GAD-7 has demonstrated good reliability, as well as criterion, construct, factorial, and procedural validity.	Spitzer, R. L., Kroenke, K., Williams, J. B., & Löwe, B. (2006). A brief measure for assessing generalized anxiety disorder: the GAD-7. Archives of internal medicine, 166(10), 1092-1097. doi:10.1001/archinte.166.10.1092	Unidimensional	Self-report	Plummer, F., Manea, L., Trepel, D., & McMillan, D. (2016). Screening for anxiety disorders with the GAD-7 and GAD-2: a systematic review and diagnostic metaanalysis. General hospital psychiatry, 39, 24-31.	https://www.dva.gov.au/sites/default/files/files/health%20and%20wellbeing/research_dev/socialresearch/Technology-Use-and-Wellbeing-Summary-Report.pdf	Yes	No	https://www.phqscreeners.com/select-screener	The GAD-7 has been translated into many languages (71 translations).
Genetic Counseling Outcomes Scale	GCOS-24	A 24 item outcome measure for clinical genetic services specifically focusing on an experience of empowerment among patients.	Genetic counseling services	Generic			2011	UK	EFA, internal consistency, concurrent validity	McAllister, M., Wood, A. M., Dunn, G., Shiloh, S., & Todd, C. (2011). The Genetic Counseling Outcome Scale: a new patient‐reported outcome measure for clinical genetics services. Clinical genetics, 79(5), 413-424. doi: https://doi.org/10.1111/j.1399-0004.2011.01636.x	7 factors: domains not reported	Self-report	Slomp, C., Morris, E., Inglis, A., Lehman, A., & Austin, J. (2018). Patient outcomes of genetic counseling: Assessing the impact of different approaches to family history collection. Clinical genetics, 93(4), 830-836. doi: 10.1111/cge.13176		Unknown	Unknown	Contact: Marion McAllister, marion.mcallister@manchester.ac.uk
Genital Self-Image Scale	GSIS	The Genital Self-Image Scale (GSIS) is a 29-item scale designed to measure genital body image		Reproductive and Maternal	pelvic organ prolapse		2003 (2012)	USA	The survey was tested for face validity and reliability in a sample of 20 women (content validity, factor analysis, known groups or contrasting groups approach, reliability)	Original (not very good validation study): Berman, L. A., Berman, J. E. N. N. I. F. E. R., Miles, M., Pollets, D. A. N., & Powell, J. A. (2003). Genital self-image as a component of sexual health: Relationship between genital self-image, female sexual function, and quality of life measures. Journal of Sex & Marital Therapy, 29(sup1), 11-21. DOI: 10.1080/713847124 (Later validation study: Zielinsk…	2 parts: both relating to feelings about genitals, first part is a Likert scale, second part is applies to me/does not apply to me	Self-report	Zielinski, R., Miller, J., Low, L. K., Sampselle, C., & DeLancey, J. O. (2012). The relationship between pelvic organ prolapse, genital body image, and sexual health. Neurourology and urodynamics, 31(7), 1145-1148.		Unknown	Unknown	Contact information not available
Geriatric Depression Scale	GDS	A 15-item screening test for depression in elderly people. Questions require yes/no answers.	Hospital, aged care home and community settings	Mental health	Depressive disorders		1982	USA	The GDS has evidence of internal consistency, test-retest reliability and validity.	Yesavage, J. A., Brink, T. L., Rose, T. L., Lum, O., Huang, V., Adey, M., & Leirer, V. O. (1982). Development and validation of a geriatric depression screening scale: a preliminary report. Journal of psychiatric research, 17(1), 37-49. https://doi.org/10.1016/0022-3956(82)90033-4	Unidimensional	Self-report	Wongpakaran, N., Wongpakaran, T., & Van Reekum, R. (2013). The use of GDS-15 in detecting MDD: a comparison between residents in a Thai long-term care home and geriatric outpatients. Journal of clinical medicine research, 5(2), 101. doi: 10.4021/jocmr1239w		No	No	https://web.stanford.edu/~yesavage/GDS.html	The GDS has been translated into many languages (55 translations).
Geriatric Oral Health Assessment Index	GOHAI	A 12 item assessment index for oral health in older adults, sensitive to issues of minor impairment.		Oral	oral health in older persons		1990	USA	Construct validity, internal consistency	Atchison, K. A., & Dolan, T. A. (1990). Development of the geriatric oral health assessment index. Journal of dental education, 54(11), 680-687. (Full text inaccessible)	3: physical function, psychosocial function, and pain/discomfort	Self-report	Ribeiro, G. R., Costa, J. L. R., Ambrosano, G. M. B., & Garcia, R. C. M. R. (2012). Oral health of the elderly with Alzheimer's disease. Oral surgery, oral medicine, oral pathology and oral radiology, 114(3), 338-343. https://doi.org/10.1016/j.oooo.2012.03.028		Unknown	Unknown	Contact: K A Atchison, katchison@conet.ucla.edu	Validated in numerous other languages and countries including Poland, the Netherlands and India
Glasgow Hearing Aid Benefit Profile	GHABP	A measure used to assess the efficacy and effectiveness of rehabilitation services for hearing-impaired adults		Hearing and Vision	Hearing loss treatment		1999	UK	Criterion validity, internal consistency and test-retest reliability	Gatehouse, S. (1999). Glasgow hearing aid benefit profile: derivation and validation of. J Am Acad Audiol, 10(80), 103. https://pdfs.semanticscholar.org/516f/eb70909be48f7c463f8ac832951901374cb8.pdf	6: preintervention disability, handicap, reported hearing aid use, reported benefit, satisfaction, and residual disability	Self-report	Polanski, J. F., Soares, A. D., Dos Santos, Z. M., & Cruz, O. M. (2016). Active middle-ear implant fixation in an unusual place: clinical and audiological outcomes. The Journal of Laryngology & Otology, 130(4), 404-407.		No	No	https://eprovide.mapi-trust.org/instruments/glasgow-hearing-aid-benefit-profile
Harvey Bradshaw Index	HBI	The 12-item instrument Harvey Bradshaw Index for Crohn’s disease (HBI) measures disease-specific symptoms The HBI is a simplification of the Crohn's Disease Activity Index (CDAI).		Gastrointestinal	Inflammatory bowel disease - Chron's disease		1980	USA	Unclear	Harvey, R. F., & Bradshaw, J. M. (1980). A simple index of Crohn's-disease activity. The Lancet, 315(8167), 514. https://doi.org/10.1016/S0140-6736(80)92767-1	5: general well-being, abdominal pain, number of liquid stools, abdominal mass, complications	Self-report	Marcil, V., Levy, E., Amre, D., Serban, D., Bitton, A., Sant’Anna, A. M. G. D., ... & Seidman, E. G. (2019). A Cross-Sectional Study on Malnutrition in Inflammatory Bowel Disease: Is There a Difference Based on Pediatric or Adult Age Grouping?. Inflammatory bowel diseases. https://doi.org/10.1093/ibd/izy403		Unknown	Unknown	Contact information not available	Full text not available
Health Assessment Questionnaire disability index	HAQ-DI	Among the first PROMs, it measures disability, and was originally developed for use in chronic conditions like rheumatic diseases. It assess difficulty with eight categories: Dressing and Grooming, Hygiene, Arising, Reach, Eating, Grip, Walking, Outside Activities While derived from a larger scale (HAQ), the Disability Index is now used most frequently and has the most evidence supporting validit…		Musculoskeletal	Rheumatoid arthritis		1980	USA	PCA, convergent validity, test-retest reliability	Fries, J. F., Spitz, P., Kraines, R. G., & Holman, H. R. (1980). Measurement of patient outcome in arthritis. Arthritis & Rheumatism, 23(2), 137-145. doi: https://onlinelibrary.wiley.com/doi/pdf/10.1002/art.1780230202 Bruce, B., & Fries, J. F. (2005). The health assessment questionnaire (HAQ). Clinical and experimental rheumatology, 23(5), S14. https://www.researchgate.net/profile/James_Fries/pub…	5: death, discomfort, disability, drug (therapeutic) toxicity, and dollar cost. Pain VAS.	Self-report	Cho, S. K., Sung, Y. K., Choi, C. B., Cha, H. S., Choe, J. Y., Chung, W. T., ... & Kim, T. J. (2012, August). Do patients with elderly-onset rheumatoid arthritis have severe functional disability?. In Seminars in arthritis and rheumatism (Vol. 42, No. 1, pp. 23-31). WB Saunders. doi: https://doi.org/10.1016/j.semarthrit.2012.02.004	Numerous webpages provide online calculators for the HAQ-DI e.g., https://www.rheumakit.com/en/calculators/haq_di	Yes	Unknown	Contact: Dr. B. Bruce, bbruce@Stanford.edu	Adapted for use in over 60 languages.
Healthy Pathways Child-Report Scales		It measures child health status. It was modified from the CHIP but uses more contemporary methods to develop the instrument.	General - Child and adolescent	Generic			2010	USA	CFA and discriminative validity, internal consistency reliability	Bevans, K. B., Riley, A. W., & Forrest, C. B. (2010). Development of the healthy pathways child-report scales. Quality of Life Research, 19(8), 1195-1214. doi: 10.1007/s11136-010-9687-4	17: physical comfort, emotional comfort, negative stress reaction, physical activity, balanced nutrition, vitality, peer connectedness, family connectedness, teacher connectedness, active coping, aggression/bullying, peer hostility/bully victim, life satisfaction, self-worth, body image, academic performance, school engagement	Self-report	N/A		Unknown	Unknown	Contact: bevans@email.chop.edu
Heart Quality of Life	HeartQoL	Ischemic heart disease-specific assessment and evaluation system of the impact of cardiac interventions on patient-reported health-related quality of life		Cardiovascular	Ischemic heart disease		2014	USA	Convergent validity, discriminative validity, evaluative validity	Oldridge, N., Höfer, S., McGee, H., Conroy, R., Doyle, F., Saner, H., & HeartQoL Project Investigators). (2014). The HeartQoL: Part I. Development of a new core health-related quality of life questionnaire for patients with ischemic heart disease. European journal of preventive cardiology, 21(1), 90-97. https://doi.org/10.1177%2F2047487312450544 Oldridge, N., Höfer, S., McGee, H., Conroy, R., Doy…	2: Physical, Emotional	Self-report	Versteeg, H., Hoogwegt, M. T., Hansen, T. B., Pedersen, S. S., Zwisler, A. D., & Thygesen, L. C. (2013). Depression, not anxiety, is independently associated with 5-year hospitalizations and mortality in patients with ischemic heart disease. Journal of psychosomatic research, 75(6), 518-525. https://doi.org/10.1016/j.jpsychores.2013.10.005		Yes	Yes, fees may apply	Contact: Neil Oldridge, neilb@uwm.edu - https://www.escardio.org/Education/Practice-Tools/CVD-prevention-toolbox/HeartQoL	Available in the following languages: Danish, Dutch, Flemish, French, German, Hungarian, Italian, Norwegian, Polish, Portuguese, Russian, Spanish, Swedish, and Ukrainian
HIV Disability Questionnaire	HDQ	To describe the presence, severity, and episodic nature of disability experienced by adults living with HIV		Infectious	HIV		2014	Canada	CFA, construct validity	O’Brien, K. K., Bayoumi, A. M., Bereket, T., Swinton, M., Alexander, R., King, K., & Solomon, P. (2013). Sensibility assessment of the HIV Disability Questionnaire. Disability and rehabilitation, 35(7), 566-577. https://doi.org/10.3109/09638288.2012.702848 O'Brien, K. K., Solomon, P., & Bayoumi, A. M. (2014). Measuring disability experienced by adults living with HIV: assessing construct validity…	6: physical symptoms and impairments; cognitive symptoms and impairments; mental and emotional health symptoms and impairments; uncertainty; difficulties with day-to-day activities, challenges to social inclusion	Self-report	O'Brien, K. K., Bayoumi, A. M., Solomon, P., Tang, A., Murzin, K., Carusone, S. C., ... & Davis, A. M. (2016). Evaluating a community-based exercise intervention with adults living with HIV: protocol for an interrupted time series study. BMJ open, 6(10), e013618. doi:10.1136/bmjopen-2016-013618		Yes	Unknown	Contact: McMaster Industry Liaison Office at McMaster University, milo@mcmaster.ca
HIV Overview of Problems - Evaluation System	HOPES	To assess the quality of life of HIV infected persons		Infectious	HIV		1992	USA	Construct validity, criterion-related validity, factor analysis	Schag, C. A. C., Ganz, P. A., Kahn, B., & Petersen, L. (1992). Assessing the needs and quality of life of patients with HIV infection: development of theHIVOverview ofProblems-EvaluationSystem (HOPES). Quality of life Research, 1(6), 397-413. https://link.springer.com/content/pdf/10.1007/BF00704434.pdf	5: Physical, Psychosocial, Medical Interaction, Sexual and Significant Other/Partners domains in addition to a Global Score.	Self-report	N/A		Yes	Unknown	Contact: C. A. Coscarelli Schag
HIV Symptom Index	HIV-SI or SDM	To measure HIV symptoms for clinical management, patient-oriented research and adverse drug reporting		Infectious	HIV		2001	USA	Construct validity	Justice, A. C., Holmes, W., Gifford, A. L., Rabeneck, L., Zackin, R., Sinclair, G., ... & Cohn, S. E. (2001). Development and validation of a self-completed HIV symptom index. Journal of clinical epidemiology, 54(12), S77-S90. https://doi.org/10.1016/S0895-4356%2801%2900449-8	Unclear	Self-report	Toth, M., Messer, L. C., & Quinlivan, E. B. (2013). Barriers to HIV care for women of color living in the Southeastern US are associated with physical symptoms, social environment, and self-determination. AIDS patient care and STDs, 27(11), 613-620. https://doi.org/10.1089/apc.2013.0030		No	Unknown	Contact: Amy Justice, Amy.Justice@med.va.gov
HIV/AIDS-Targeted Quality of life	HAT-QoL	To assess the quality of life of HIV/AIDS Infected Persons		Infectious	HIV		1998	USA	Factor analysis, construct validity	Holmes, W. C., & Shea, J. A. (1998). A new HIV/AIDS-targeted quality of life (HAT-QoL) instrument: development, reliability, and validity. Medical care, 138-154. https://www.jstor.org/stable/3767177	9: Overall function, sexual function, disclosure worries, health worries, financial worries, HIV mastery, life satisfaction, medication concerns, provider trust	Self-report	Lee, M., Nezu, A. M., & Nezu, C. M. (2014). Positive and negative religious coping, depressive symptoms, and quality of life in people with HIV. Journal of Behavioral Medicine, 37(5), 921-930. https://link.springer.com/article/10.1007/s10865-014-9552-y		Unknown	Unknown	Contact: William Holmes, holmeswc@mail.med.upenn.edu
Hopwood Body Image Scale	HBIS	10-item questionnaire designed for assessing body image changes in patients with cancer		Cancer	Cancer - breast		2001	UK	Discriminant validity, factor analysis	Hopwood, P., Fletcher, I., Lee, A., & Al Ghazal, S. (2001). A body image scale for use with cancer patients. European journal of cancer, 37(2), 189-197. https://doi.org/10.1016/S0959-8049(00)00353-1	Unidimensional	Self-report	Przezdziecki, A., Sherman, K. A., Baillie, A., Taylor, A., Foley, E., & Stalgis‐Bilinski, K. (2013). My changed body: breast cancer, body image, distress and self‐compassion. Psycho‐oncology, 22(8), 1872-1879. https://doi.org/10.1002/pon.3230		Unknown	Unknown	Contact: Dr P. Hopwood, penelope.hopwood@man.ac.uk
Hospital Anxiety and Depression Score	HADS	A quick and simple measure used to identify possible and probable cases of anxiety disorders and depression among patients in non-psychiatric hospitals.	Hospital	Mental health			1983	UK	PCA, internal consistency	Zigmond, A. S., & Snaith, R. P. (1983). The hospital anxiety and depression scale. Acta psychiatrica scandinavica, 67(6), 361-370. https://pdfs.semanticscholar.org/b9da/812b7b3e43b13842b3386bb4a09524c55e00.pdf Further English validation papers: Moorey, S., Greer, S., Watson, M., Gorman, C., Rowden, L., Tunmore, R., ... & Bliss, J. (1991). The factor structure and factor stability of the hospital …	2: depression, anxiety	Self-report	Matthey, S., & Ross-Hamid, C. (2012). Repeat testing on the Edinburgh Depression Scale and the HADS-A in pregnancy: differentiating between transient and enduring distress. Journal of affective disorders, 141(2-3), 213-221. https://doi.org/10.1016/j.jad.2012.02.037	p. 41 http://resources.beyondblue.org.au/prism/file?token=BL/0837	Yes	Yes, fees may apply	https://www.gl-assessment.co.uk/products/hospital-anxiety-and-depression-scale-hads/	Available in numerous languages including German, Dutch and French.
IBD Disability index	IBD-DI	The IBD disability index is based on the WHO's International Classification of Functioning, Health, and Disability. This classification describes the impact of illness on a patient as a dynamic interaction between illness, personal, and environmental factors.		Gastrointestinal	Inflammatory bowel disease		2014	Australia	Convergent and divergent validity	Peyrin-Biroulet, L., Cieza, A., Sandborn, W. J., Coenen, M., Chowers, Y., Hibi, T., ... & International Programme to Develop New Indexes for Crohn's Disease (IPNIC) group. (2012). Development of the first disability index for inflammatory bowel disease based on the international classification of functioning, disability and health. Gut, 61(2), 241-247. http://dx.doi.org/10.1136/gutjnl-2011-300049…	5: general health, body functions, body structures, activities and participation, environmental factors	Self-report, or administered by interviewer	van der Have, M., Fidder, H. H., Leenders, M., Kaptein, A. A., van der Valk, M. E., van Bodegraven, A. A., ... & van der Meulen-de Jong, A. E. (2015). Self-reported disability in patients with inflammatory bowel disease largely determined by disease activity and illness perceptions. Inflammatory bowel diseases, 21(2), 369-377. https://doi.org/10.1097/MIB.0000000000000278		Unknown	Unknown	Contact: Jean-Frederic Colombel, jean-frederic.colombel@chru-lille.fr
IBD Disability score	IBD-DS	Assesses the disability of patients with inflammatory bowel disease.		Gastrointestinal	Inflammatory bowel disease		2013	Australia	Convergent validity	Allen, P. B., Kamm, M. A., Peyrin‐Biroulet, L., Studd, C., Mc Dowell, C., Allen, B. C. M., ... & Brown, S. (2013). Development and validation of a patient‐reported disability measurement tool for patients with inflammatory bowel disease. Alimentary pharmacology & therapeutics, 37(4), 438-444. https://doi.org/10.1111/apt.12187	6: support, gastrointestinal-related symptoms, self-care, major life activities, mental-related symptoms, environmental-related issues	Self-report	N/A		Unknown	Unknown	Contact: M. A. Kamm, mkamm@unimelb.edu.au
IBD-Control	IBD-C	A measure of disease control from the patient’s perspective using a simple set of generic items applicable to all patients with IBD.		Gastrointestinal	Inflammatory bowel disease		2014	UK	Construct validity	Bodger, K., Ormerod, C., Shackcloth, D., & Harrison, M. (2014). Development and validation of a rapid, generic measure of disease control from the patient's perspective: the IBD-control questionnaire. Gut, 63(7), 1092-1102. http://dx.doi.org/10.1136/gutjnl-2013-305600	Unidimensional	Self-report	Razanskaite, V., Bettey, M., Downey, L., Wright, J., Callaghan, J., Rush, M., ... & Efrem, E. (2017). Biosimilar infliximab in inflammatory bowel disease: outcomes of a managed switching programme. Journal of Crohn's and Colitis, 11(6), 690-696. https://doi.org/10.1093/ecco-jcc/jjw216		Unknown	Unknown	Contact: Keith Bodger, kbodger@liverpool.ac.uk
IMPACT III	IMPACT III	To evaluate disease-related quality of life in children and adolescents with Inflammatory Bowel Disease (Crohn’s Disease and Ulcerative Colitis). Originally developed in 1999, refined in 2002 for IMPACT-II and now, IMPACT-III.		Gastrointestinal	Paediatric Inflammatory Bowel Disease		2002	Canada	Construct validity	Otley, A., Smith, C., Nicholas, D., Munk, M., Avolio, J., Sherman, P. M., & Griffiths, A. M. (2002). The IMPACT questionnaire: a valid measure of health-related quality of life in pediatric inflammatory bowel disease. Journal of pediatric gastroenterology and nutrition, 35(4), 557-563.	6: bowel, body image, functional/social impairment, emotional impairment, tests/treatments, systemic impairment	Self-report	Lee, D., Baldassano, R. N., Otley, A. R., Albenberg, L., Griffiths, A. M., Compher, C., ... & Grant, A. (2015). Comparative effectiveness of nutritional and biological therapy in North American children with active Crohn's disease. Inflammatory bowel diseases, 21(8), 1786-1793. https://doi.org/10.1097/MIB.0000000000000426		Unknown	Unknown	Contact: Anthony Otley, arotley@is.dal.ca	Available in Croatian and Swedish
Impact of cancer scale	IOC v2	The IOCv2 is a refinement of the original 81-item IOC scale developed by Zebrack and colleagues (2006, 2008). The measure assesses the impact of cancer on the quality of life and other aspects of long-term cancer survivors.		Cancer	Cancer - long term cancer survivors		2008	USA	EFA, construct and concurrent validity	Crespi, C. M., Ganz, P. A., Petersen, L., Castillo, A., & Caan, B. (2008). Refinement and psychometric evaluation of the impact of cancer scale. JNCI: Journal of the National Cancer Institute, 100(21), 1530-1541. https://doi-org.simsrad.net.ocs.mq.edu.au/10.1093/jnci/djn340	2 higher-order domains and several subscales: Positive Impact Summary scale with four subscales (Altruism and Empathy, Health Awareness, Meaning of Cancer, and Positive Self-Evaluation), a Negative Impact Summary scale with four subscales (Appearance Concerns, Body Change Concerns, Life Interferences, and Worry), and subscales for Employment and Relationship Concerns	Self-report	Rock, C. L., Byers, T. E., Colditz, G. A., Demark-Wahnefried, W., Ganz, P. A., Wolin, K. Y., ... & Pakiz, B. (2013). Reducing breast cancer recurrence with weight loss, a vanguard trial: the Exercise and Nutrition to Enhance Recovery and Good Health for You (ENERGY) Trial. Contemporary clinical trials, 34(2), 282-295. https://dx.doi.org/10.1016%2Fj.cct.2012.12.003		Unknown	Unknown	Contact: Catherine M. Crespi, ccrespi@ucla.edu
Impact of Epilepsy Scale		A 7-12 item measure assessing the impact of epilepsy and antiepileptic drug therapy on an individual’s relationship with friends and family, social life, employment, health, self-esteem, plans for the future, and standard of living. It has also been used in adolescents with epilepsy and revised more recently.		Neurological	Epilepsy		1993	UK	Factor analysis, construct validity, internal consistency reliability	Jacoby, A., Baker, G., Smith, D., Dewey, M., & Chadwick, D. (1993). Measuring the impact of epilepsy: the development of a novel scale. Epilepsy research, 16(1), 83-88. https://doi.org/10.1016/0920-1211(93)90042-6	8: relationship with spouse/partner, relationship with other close family members, social life/social activities, work, health, relationships with friends, feelings about self, plans and ambitions for the future.	Self-report	Jacoby, A., Snape, D., Lane, S., & Baker, G. A. (2015). Self-reported anxiety and sleep problems in people with epilepsy and their association with quality of life. Epilepsy & Behavior, 43, 149-158. https://doi.org/10.1016/j.yebeh.2014.09.071		Unknown	Unknown	Contact: A Jacoby, ajacoby@liv.ac.uk
Impact of Vision Impairment	IVI	To assess participation in daily activities and determine the outcome of low-vision rehabilitation on quality of life in people with low vision.		Hearing and Vision	Eye disorders		2000	Australia	Rasch analysis and confirmatory factor analysis has provided support for the 28-item version of the IVI. Internal consistency and criterion validity for the scale has also been demonstrated.	Hassell, J. B., Weih, L. M., & PhD, J. K. (2000). A measure of handicap for low vision rehabilitation: the impact of vision impairment profile. Clinical & experimental ophthalmology, 28(3), 156-161. https://doi.org/10.1046/j.1442-9071.2000.00312.x Lamoureux, E. L., Pallant, J. F., Pesudovs, K., Hassell, J. B., & Keeffe, J. E. (2006). The Impact of Vision Impairment Questionnaire: an evaluation of…	3: emotional well-being; reading and accessing information; and mobility and independence subscales.	Self-report, Interviewer	Selivanova, A., Fenwick, E., Man, R., Seiple, W., & Jackson, M. L. (2019). Outcomes After Comprehensive Vision Rehabilitation Using Vision-related Quality of Life Questionnaires: Impact of Vision Impairment and National Eye Institute Visual Functioning Questionnaire. Optometry and Vision Science, 96(2), 87-94.		Yes	Unknown	https://www.cera.org.au/pro-questionnaires/#ivi1	The IVI has been translated into a number of languages, including Chinese and German.
Incontinence Impact Questionnaire	IIQ	A 30 item instrument intended for use alongside the UDI assessing the impact of incontinence on various activities. It is also available in a short form.		Kidney and Urinary	Female pelvic floor dysfunction, incontinence and prolapse		1994	USA	Factor (PCA, PFA) and cluster analysis, criterion, convergent and divergent validity, internal consistency	Shumaker, S. A., Wyman, J. F., Uebersax, J. S., McClish, D., & Fantl, J. A. (1994). Health-related quality of life measures for women with urinary incontinence: the Incontinence Impact Questionnaire and the Urogenital Distress Inventory. Quality of Life Research, 3(5), 291-306. https://link.springer.com/content/pdf/10.1007/BF00451721.pdf	4: physical activity, travel, social relationships, emotional health	Self-report	Barentsen, J. A., Visser, E., Hofstetter, H., Maris, A. M., Dekker, J. H., & de Bock, G. H. (2012). Severity, not type, is the main predictor of decreased quality of life in elderly women with urinary incontinence: a population-based study as part of a randomized controlled trial in primary care. Health and quality of life outcomes, 10(1), 153. https://doi.org/10.1186/1477-7525-10-153	https://www.nd.gov.hk/pdf/pos_of_urinary_symptoms_sexual_behaviors_and_psychiatric_symptoms_in_k_misusers/full_report.pdf	Yes	Unknown	https://eprovide.mapi-trust.org/instruments/incontinence-impact-questionnaire	Validated in a number of other languages including Dutch and Turkish
Inflammatory bowel disease quality of life questionnaire	IBDQOL	To assess quality of life in patients with inflammatory bowel disease. The IBDQOL is a extended version of the IBQD by Irvine and Guyatt.		Gastrointestinal	Inflammatory bowel disease		1992	Canada	Unclear	Love, J. R., Irvine, E. J., & Fedorak, R. N. (1992). Quality of life in inflammatory bowel disease. Journal of clinical gastroenterology, 14(1), 15-19. https://europepmc.org/abstract/med/1556402	5: systemic symptoms, bowel symptoms, functional impairment, social impairment, emotional function	Self-report	Iglesias-Rey, M., Barreiro-de Acosta, M., Caamaño-Isorna, F., Rodríguez, I. V., Ferreiro, R., Lindkvist, B., ... & Dominguez-Munoz, J. E. (2013). Psychological factors are associated with changes in the health-related quality of life in inflammatory bowel disease. Inflammatory bowel diseases, 20(1), 92-102. https://doi.org/10.1097/01.MIB.0000436955.78220.bc		Unknown	Unknown	Contact information not available	Full text not available
Inflammatory Bowel Disease Questionnaire	IBDQ	To assess quality of life of patients with inflammatory bowel disease. There are also a Paediatric Inflammatory Bowel Disease Questionnaire (PEDIBDQ) (Forget S, et al.) and short versions (SIBDQ and IBDQ-36).		Gastrointestinal	Inflammatory bowel disease - Crohn's disease - ulcerative colitis		1989	Canada	Unclear	Guyatt, G., Mitchell, A., Irvine, E. J., Singer, J., Williams, N., Goodacre, R., & Tompkins, C. (1989). A new measure of health status for clinical trials in inflammatory bowel disease. Gastroenterology, 96(3), 804-810. https://doi.org/10.1016/0016-5085(89)90905-0 Guyatt, G., Mitchell, A., Irvine, E. J., Singer, J., Williams, N., Goodacre, R., & Tompkins, C. (1989). A new measure of health status…	4: bowel symptoms, systemic symptoms, emotional function, social function	Self-report	Moradkhani, A., Beckman, L. J., & Tabibian, J. H. (2013). Health-related quality of life in inflammatory bowel disease: psychosocial, clinical, socioeconomic, and demographic predictors. Journal of Crohn's and Colitis, 7(6), 467-473. https://doi.org/10.1016/j.crohns.2012.07.012		Yes	Unknown	Contact: McMaster Industry Liaison Office at McMaster University, milo@mcmaster.ca - http://milo.mcmaster.ca/questionnaires/qol-request	Availabe in other langauges: Dutch, Portugese, Spanish, Korean, UK English, Greek, Swedish, Norwegian, Japanese, German, Chinese, Lebanese, Brazilian
Inflammatory bowel disease symptoms inventory	IBDSI	A 38-item measure of symptoms of inflammatory bowel disease. A short form is also available with 26 items (IBDSI-SF).		Gastrointestinal	Inflammatory bowel disease - Crohn's disease - ulcerative colitis		2019	Canada	CFA, convergent validity, concurrent validity	Sexton, K. A., Walker, J. R., Targownik, L. E., Graff, L. A., Haviva, C., Beatie, B. E., ... & Bernstein, C. N. (2019). The Inflammatory Bowel Disease Symptom Inventory: A Patient-report Scale for Research and Clinical Application. Inflammatory bowel diseases. https://doi.org/10.1093/ibd/izz038	5: bowel symptoms, abdominal discomfort, fatigue, bowel complications, and systemic complications	Self-report	N/A		Unknown	Unknown	Contact: Charles N. Bernstein, Charles.Bernstein@umanitoba.ca
Influenza intensity and impact questionnaire	FluiiQ	A measure of the symptoms and impact of influenza on individuals with influenza-like illness. Derived from the Influenza Symptom Severity Scale (ISS) and the Influenza Impact Wellbeing Scale (IIWS)		Infectious	Influenza		2011	USA and Australia	Confirmatory factor analysis, construct validity, convergence and discriminant validity	Osborne, R. H., Norquist, J. M., Elsworth, G. R., Busija, L., Mehta, V., Herring, T., & Gupta, S. B. (2011). Development and validation of the influenza intensity and impact questionnaire (FluiiQ™). Value in health, 14(5), 687-699. https://doi.org/10.1016/j.jval.2010.12.005	2: Symptoms (systemic, respiratory, all), Impact (daily activities, emotions, other people)	Self-report	van Essen, G. A., Beran, J., Devaster, J. M., Durand, C., Duval, X., Esen, M., ... & Kovac, M. (2014). Influenza symptoms and their impact on elderly adults: randomised trial of AS 03‐adjuvanted or non‐adjuvanted inactivated trivalent seasonal influenza vaccines. Influenza and other respiratory viruses, 8(4), 452-462. https://onlinelibrary.wiley.com/doi/pdf/10.1111/irv.12245		Yes	Unknown	https://www.measuredsolutions.com.au/about-flu-iiq	Available in over 50 languages
InFLUenza patient-reported outcome	Flu-PRO	A patient-reported outcome measure to assess influenza symptoms		Infectious	Influenza		2018	United States, the United Kingdom, Mexico, and South America	Convergent and known groups validity	Powers, J. H., Guerrero, M. L., Leidy, N. K., Fairchok, M. P., Rosenberg, A., Hernández, A., ... & Danaher, P. J. (2015). Development of the Flu-PRO: a patient-reported outcome (PRO) instrument to evaluate symptoms of influenza. BMC infectious diseases, 16(1), 1. https://doi.org/10.1186/s12879-015-1330-0 Powers III, J. H., Bacci, E. D., Guerrero, M. L., Leidy, N. K., Stringer, S., Kim, K., ... & …	six factors/domains (nose, throat, eyes, chest/respiratory, gastrointestinal, and body/systemic), with a higher order factor representing symptom severity overall	Self-report	Han, A., Poon, J. L., Powers, J. H., Leidy, N. K., Yu, R., & Memoli, M. J. (2018). Using the Influenza Patient-reported Outcome (FLU-PRO) diary to evaluate symptoms of influenza viral infection in a healthy human challenge model. BMC infectious diseases, 18(1), 353. https://doi.org/10.1186/s12879-018-3220-8		Yes	Unknown	Contact: John Powers, john.powers@nih.gov
Integrated Palliative Outcome Score-Renal	IPOS-Renal	A version of the Palliative Outcomes Scales and its symptom module specifically assessing symptom burden in renal disease, it consists of 10 questions including 23 sub-items. These items cover physical and psychological symptoms, carer anxiety, and practical issues		Kidney and Urinary	Advanced kidney disease		2018	Australia	Construct (convergent and divergent) validity, internal consistency and test-retest reliability	Raj, R., Ahuja, K., Frandsen, M., Murtagh, F. E., & Jose, M. (2018). Validation of the IPOS-renal symptom survey in advanced kidney disease: a cross-sectional study. Journal of pain and symptom management, 56(2), 281-287.	unclear	Self-report, staff version	Morton, R. L., Lioufas, N., Dansie, K., Palmer, S. C., Jose, M. D., Raj, R., ... & Boudville, N. (2019). Use of Patient‐Reported Outcome Measures and Patient‐Reported Experience Measures in Renal units in Australia and New Zealand: a Cross‐sectional Survey Study. Nephrology. https://doi.org/10.1111/nep.13577	http://www.anzsnasm.com/4540	Yes	No	https://pos-pal.org/maix/ipos-renal-in-english.php	A 2017 survey found this PROM to be the most widely used for patients with advanced kidney disease in Australia.
Intermittent and Constant Osteoarthritis Pain Measure	ICOAP	A measure consisting of 11 questions on constant versus intermittent pain.		Musculoskeletal	osteoarthritis	Osteoarthritis	2008	Canada	PCA, construct validity, internal consistency and test-retest reliability	Hawker, G. A., Davis, A. M., French, M. R., Cibere, J., Jordan, J. M., March, L., ... & Dieppe, P. (2008). Development and preliminary psychometric testing of a new OA pain measure–an OARSI/OMERACT initiative. Osteoarthritis and Cartilage, 16(4), 409-414.	unclear	Self-report	Han, B. K., Kim, W., Niu, J., Basnyat, S., Barshay, V., Gaughan, J. P., ... & Felson, D. T. (2017). Association of chondrocalcinosis in knee joints with pain and synovitis: data from the osteoarthritis initiative. Arthritis care & research, 69(11), 1651-1658. https://doi.org/10.1002/acr.23208		Yes	Yes, fees may apply	https://www.oarsi.org/sites/default/files/docs/2013/icoap_users_guide_07072010.pdf
International Consultation on Incontinence Modular Questionnaire-Vaginal symptoms	ICIQ-VS	Assesses the severity and impact of vaginal symptoms and related sexual matters		Reproductive and Maternal	transvaginal polypropylene mesh repair for pelvic organ prolapse		2006	UK	Content validity, construct validity, stability, internal consistency and sensitivity to change were examined by comparing the responses from the urogynaecology clinic with responses from the general community. Factor analysis.	Price, N., Jackson, S. R., Avery, K., Brookes, S. T., & Abrams, P. (2006). Development and psychometric evaluation of the ICIQ Vaginal Symptoms Questionnaire: the ICIQ‐VS. BJOG: An International Journal of Obstetrics & Gynaecology, 113(6), 700-712. DOI: 10.1111/j.1471-0528.2006.00938.x	3: Vaginal symptoms, sexual matters, quality of life	Self-report	Price, N., Slack, A., & Jackson, S. R. (2010). Laparoscopic hysteropexy: the initial results of a uterine suspension procedure for uterovaginal prolapse. BJOG: An International Journal of Obstetrics & Gynaecology, 117(1), 62-68.	Australian Institute of Health and Welfare 2013. Incontinence in Australia. Cat. no. DIS 61. Canberra: AIHW.	Yes	No	Contact: Ms Nikki Gardener, nikki_gardener@bui.ac.uk - or ICIQ office: www.iciq.net or
International Consultation on Incontinence Questionnaire	ICIQ	A questionnaire assessing symptom severity and quality of life in patients experiencing urinary incontinence. It is available in a number of forms, including a 5 item short form, and has additional modules (e.g., overactive bladder, vaginal symptoms, cognitive impairment) and different types of administration (e.g., diary). The ICIQ website provides support on which module and form to use. See: h…		Kidney and Urinary	urinary incontinence and pelvic problems		2004	UK	Principal factor analysis, construct and convergent validity, internal consistency and test-retest reliability	Avery, K., Donovan, J., Peters, T. J., Shaw, C., Gotoh, M., & Abrams, P. (2004). ICIQ: a brief and robust measure for evaluating the symptoms and impact of urinary incontinence. Neurourology and Urodynamics: Official Journal of the International Continence Society, 23(4), 322-330. doi: 10.1002/nau.20041 See also: http://iciq.net/validation-methodology	Unidimensional	Self-report	Glavind, K., Larsen, T., & Lindquist, A. S. I. (2015). Sexual function in women before and after surgery for pelvic organ prolapse. Acta obstetricia et gynecologica Scandinavica, 94(1), 80-85. doi: 10.1111/aogs.12524	https://www.aihw.gov.au/getmedia/0fc2a011-d290-42ef-a610-85073ef2909e/15387.pdf.aspx?inline=true	Yes	Yes, fees may apply	http://iciq.net/request-form	Available in numerous languages including some modules specifically for Australian English.
International Pain Outcomes	IPO	A measure of post-operative pain management.	Hospital	Generic			2013	Europe: France, Germany, Italy, Romania, Spain, Sweden, Switzerland, United Kingdom, plus Israel	PCA and discriminant validity, internal consistency reliability	Rothaug, J., Zaslansky, R., Schwenkglenks, M., Komann, M., Allvin, R., Backström, R., ... & Fodor, L. (2013). Patients' perception of postoperative pain management: validation of the International Pain Outcomes (IPO) questionnaire. The Journal of Pain, 14(11), 1361-1370. doi: https://doi.org/10.1016/j.jpain.2013.05.016	3: pain intensity and interference, adverse effects, perceptions of care	Self-report	Zaslansky, R., Rothaug, J., Chapman, R. C., Backström, R., Brill, S., Engel, C., ... & Komann, M. (2014). PAIN OUT: an international acute pain registry supporting clinicians in decision making and in quality improvement activities. Journal of evaluation in clinical practice, 20(6), 1090-1098. doi: 10.1111/jep.12205	PAIN OUT (Improvement in postoperative pain outcome) - https://cordis.europa.eu/project/rcn/89477/reporting/en	Unknown	Unknown	Contact: Judith Rothaug, judith.rothaug@med.uni-jena.de and see https://cordis.europa.eu/project/rcn/89477/reporting/en
Irritable Bowel Syndrome - Diarrhea Daily Symptom Diary and Event Log	IBS-D Daily Symptom Diary and Event Log	7-items to evaluate treatment benefit in diarrhea-predominant IBS using a Daily Symptom Diary and Event Log		Gastrointestinal	Inflammatory bowel disease		2016	USA	Construct validity	Marquis, P., Lasch, K. E., Delgado-Herrera, L., Kothari, S., Lembo, A., Lademacher, C., ... & Rosa, K. (2014). Qualitative development of a patient-reported outcome symptom measure in diarrhea-predominant irritable bowel syndrome. Clinical and translational gastroenterology, 5(6), e59. Rosa, K., Delgado-Herrera, L., Zeiher, B., Banderas, B., Arbuckle, R., Spears, G., & Hudgens, S. (2016). Psychom…	7: abdominal pain, stomach pain, abdominal pressure, bloating, abdominal cramping, frequency of gas, and the occurrence of accidents	Self-report	N/A		Unknown	Unknown	Contact: Leticia Delgado-Herrera, Leticia.Delgado-Herrera@astellas.com	Available in 10 languages: Chinese (People’s Republic of China), Dutch (the Netherlands), French (Belgium), German (Germany), Japanese (Japan), Polish (Poland), Portuguese (Brazil), Russian (Russia), Spanish (Mexico), and Spanish
Irritable Bowel Syndrome Cognitive Affective Scale		15-item clinical tool to measure distinct cognitive-affective processes that may underlie physical and psychosocial distress associated with IBS		Gastrointestinal	Irritable bowel disease		2017	USA	Concurrent validity, predictive validity	Ballou, S., & Keefer, L. (2017). Development of the Irritable Bowel Syndrome Cognitive Affective Scale: a brief self-report measure for clinical and research settings. European journal of gastroenterology & hepatology, 29(7), 849-854. http://dx.doi.org/10.1097/MEG.0000000000000872	Unclear	Self-report	N/A		Unknown	Unknown	Contact: Sarah Ballou, sballou@bidmc.harvard.edu
Irritable Bowel Syndrome Impact Scale	IBS-IS	A disease-specific questionnaire to capture the impact of irritable bowel syndrome (IBS) and its treatment on patients’ lives		Gastrointestinal	Irritable bowel syndrome		2005	USA	Construct validity and discriminant validity	Longstreth, G. F., Bolus, R., Naliboff, B., Chang, L., Kulich, K. R., Carlsson, J., ... & Wiklund, I. K. (2005). Impact of irritable bowel syndrome on patients' lives: development and psychometric documentation of a disease-specific measure for use in clinical trials. European journal of gastroenterology & hepatology, 17(4), 411-420. https://ovidsp.tx.ovid.com/sp-3.33.0b/ovidweb.cgi?QS2=434f4e1a7…	5: fatigue, impact on daily activities, sleep disturbance, emotional distress, eating habits	Self-report	Moser, G., Trägner, S., Gajowniczek, E. E., Mikulits, A., Michalski, M., Kazemi-Shirazi, L., ... & Miehsler, W. (2013). Long-term success of GUT-directed group hypnosis for patients with refractory irritable bowel syndrome: a randomized controlled trial. The American journal of gastroenterology, 108(4), 602. doi: 10.1038/ajg.2013		Unknown	Unknown	Contact: Dr George F. Longstreth, George.F.Longstreth@kp.org
Irritable Bowel Syndrome Quality of Life Questionnaire	IBSQoL	To measure the impact of irritable bowel syndrome (IBS) on dimensions of quality of life		Gastrointestinal	Irritable bowel syndrome		1997	USA	Construct validity	Hahn, B. A., Kirchdoerfer, L. J., Fullerton, S., & Mayer, E. (1997). Evaluation of a new quality of life questionnaire for patients with irritable bowel syndrome. Alimentary pharmacology & therapeutics, 11(3), 547-552. https://doi.org/10.1046/j.1365-2036.1997.00168.x	10: emotional health, mental health, health belief, sleep, energy, physical functioning, diet, social role, physical role, and sexual relations	Self-report	Böhn, L., Störsrud, S., Törnblom, H., Bengtsson, U., & Simrén, M. (2013). Self-reported food-related gastrointestinal symptoms in IBS are common and associated with more severe symptoms and reduced quality of life. The American journal of gastroenterology, 108(5), 634. doi: 10.1038/ajg.2013.105		Unknown	Unknown	Contact: B. A. Hahn - Email unavailable
Irritable Bowel Syndrome Questionnaire	IBSQ (or IBS-HRQOL)	Quality of life measures for irritable bowel syndrome		Gastrointestinal	Irritable bowel syndrome		1998	Canada	Factor analysis	Wong, E., Guyatt, G. H., Cook, D. J., Griffith, L. E., & Irvine, E. J. (1998). Development of a questionnaire to measure quality of life in patients with irritable bowel syndrome. The European journal of surgery. Supplement. Acta chirurgica. Supplement, (583), 50-56.	4: bowel symptoms, fatigue, activity limitations, and emotional dysfunction	Self-report	N/A		Unknown	Unknown	Contact information not available	Full text not available
Irritable Bowel Syndrome Severity Scoring System	IBS-SSS	To assess and investigate Irritable Bowel Syndrome. The Rome Foundation recommends the use of the original version AU2.0.		Gastrointestinal	Irritable bowel syndrome		1977	UK	Sensitivity to change	Francis, C. Y., Morris, J., & Whorwell, P. J. (1997). The irritable bowel severity scoring system: a simple method of monitoring irritable bowel syndrome and its progress. Alimentary pharmacology & therapeutics, 11(2), 395-402. https://doi.org/10.1046/j.1365-2036.1997.142318000.x	5: severity of abdominal pain, frequency of abdominal pain, severity of abdominal distension, dissatisfaction with bowel habits, interference with quality of life	Self-report	Peckham, E. J., Relton, C., Raw, J., Walters, C., Thomas, K., Smith, C., ... & Said, E. (2014). Interim results of a randomised controlled trial of homeopathic treatment for irritable bowel syndrome. Homeopathy, 103(03), 172-177. https://doi.org/10.1016/j.homp.2014.05.001		Unknown	Unknown	Contact: P. J. Whorwell, Peter.Whorwell@manchester.ac.uk
Irritable Bowel Syndrome-36	IBS-36	A 36-item quality of life instrument for patients with irritable bowel syndrome.		Gastrointestinal	Irritable bowel syndrome		2002	Canada	Factor analysis, convergent and divergent validity, criterion validity	Groll, D., Vanner, S. J., Depew, W. T., DaCosta, L. R., Simon, J. B., Groll, A., ... & Paterson, W. G. (2002). The IBS-36: a new quality of life measure for irritable bowel syndrome. The American journal of gastroenterology, 97(4), 962. https://www.researchgate.net/profile/Dianne_Groll/publication/11368449_The_IBS-36_A_quality_of_life_measure_for_irritable_bowel_syndrome/links/59e537e9aca272390ed…	Unclear	Self-report	Lowe, C., Aiken, A., Day, A. G., Depew, W., & Vanner, S. J. (2017). Sham acupuncture is as efficacious as true acupuncture for the treatment of IBS: A randomized placebo controlled trial. Neurogastroenterology & Motility, 29(7), e13040. https://doi.org/10.1111/nmo.13040		Unknown	Unknown	Contact: William G. Paterson, William.Paterson@kingstonhsc.ca
Irritable Bowel Syndrome–Quality of Life	IBS-QOL	The IBS-QOL is a self-report quality-of-life measure specific to Irritable Bowel Syndrome (IBS) that can be used to assess the impact of IBS and its treatment.		Gastrointestinal	Irritable bowel syndrome		1998	USA	CFA, construct validity	Patrick, D. L., Drossman, D. A., Frederick, I. O., Dicesare, J., & Puder, K. L. (1998). Quality of life in persons with irritable bowel syndrome (development and validation of a new measure). Digestive diseases and sciences, 43(2), 400-411. https://link.springer.com/content/pdf/10.1023/A:1018831127942.pdf	8: dysphoria, interference with activity, body image , health worry, food avoidance , social reaction, sexual, relationships	Self-report	Østgaard, H., Hausken, T., Gundersen, D., & El-Salhy, M. (2012). Diet and effects of diet management on quality of life and symptoms in patients with irritable bowel syndrome. Molecular medicine reports, 5(6), 1382-1390. https://doi.org/10.3892/mmr.2012.843		Yes	Unknown	Contact: Information Resources Centre, Mapi Research Institute, mpemery@mapi.fr - or Donald L. Patrick, donald@u.washington.edu	Available in many langauges including: Dutch, Chinese, German, French, Spanish, etc.
Kansas City Cardiomyopathy Questionnaire	KCCQ	A measure for health-related quality of life in Heart Failure. A short version exists (KCCQ-12)		Cardiovascular	Heart failure		2000	USA	Convergent validity	Green, C. P., Porter, C. B., Bresnahan, D. R., & Spertus, J. A. (2000). Development and evaluation of the Kansas City Cardiomyopathy Questionnaire: a new health status measure for heart failure. Journal of the American College of Cardiology, 35(5), 1245-1255. doi: 10.1016/S0735-1097(00)00531-3	5: Physical limitation, symptoms, self-efficacy, social limitation, quality of life	Self-report	Solomon, S. D., Zile, M., Pieske, B., Voors, A., Shah, A., Kraigher-Krainer, E., ... & Lefkowitz, M. (2012). The angiotensin receptor neprilysin inhibitor LCZ696 in heart failure with preserved ejection fraction: a phase 2 double-blind randomised controlled trial. The Lancet, 380(9851), 1387-1395. https://doi.org/10.1016/S0140-6736(12)61227-6		Yes	Yes, fees may apply	https://cvoutcomes.org/faqs/3030	Available in various languages including Swedish, Italian, German, Portuguese, Spanish, and Norwegian languages
Keele Musculoskeletal Patient Reported Outcome Measure	MSK-PROM	A brief 6 item measure of outcome domains relevant across musculoskeletal conditions.		Musculoskeletal	range of musculoskeletal conditions		2015	UK	Convergent validity, test-retest reliability	Hill, J. C., Thomas, E., Hill, S., Foster, N. E., & van der Windt, D. A. (2015). Development and validation of the Keele Musculoskeletal Patient Reported Outcome Measure (MSK-PROM). PloS one, 10(4), e0124557.	6: independence, severity of the one thing that is most difficult, work interference, understanding how to deal with the symptoms, ability to do activities/roles that matter, overall impact	Self-report	N/A	https://www.arthritisresearchuk.org/~/media/Files/Policy%20files/2016/musculoskeletal-health-questionnaire-briefing-june-2016.ashx?la=en	Unknown	Unknown	https://www.wmahsn.org/programmes/view/msk-prom-a-musculoskeletal-patient-reported-outcome-measure-
Kessler 10 Psychological Distress Scale	K10	A 10-item questionnaire designed to measure the level of distress and severity associated with psychological symptoms in population surveys. A shorter 6-item version of the scale has also been developed.	General population, clinical settings, research	Mental health	Psychological distress		2002	USA	Internal consistency, factor analysis, and item response theory (IRT) analyses provided support for the reliability and validity of the scale across major sociodemographic subsamples.	Kessler, R. C., Andrews, G., Colpe, L. J., Hiripi, E., Mroczek, D. K., Normand, S. L., ... & Zaslavsky, A. M. (2002). Short screening scales to monitor population prevalences and trends in non-specific psychological distress. Psychological medicine, 32(6), 959-976. DOI: https://doi.org/10.1017/S0033291702006074. Furukawa, T. A., Kessler, R. C., Slade, T., & Andrews, G. (2003). The performance of …	Unidimensional	Self-report	Bowers, J., Lo, J., Miller, P., Mawren, D., & Jones, B. (2018). Psychological distress in remote mining and construction workers in Australia. Medical Journal of Australia, 208(9), 391-397. https://doi.org/10.5694/mja17.00950	https://www.abs.gov.au/ausstats/abs@.nsf/papersbyReleaseDate/4D5BD324FE8B415FCA2579D500161D57	No	No	https://www.hcp.med.harvard.edu/ncs/k6_scales.php	The K10 is available in numerous languages.
Kidney Disease Quality of Life	KDQOL	The long form version consists of 134 items and includes the SF-36 in addition to a range of chronic kidney disease specific subscales assessing health related quality of life; the disease-specific subscales are together called the Kidney Disease Component Summary. It is also available in a short form (KDQOL-SF) and a more abbreviated 36 item version (KDQOL-36).		Kidney and Urinary	Kidney disease and on dialysis		1994	USA	Construct validity, internal consistency reliability	Hays, R. D., Kallich, J. D., Mapes, D. L., Coons, S. J., & Carter, W. B. (1994). Development of the kidney disease quality of life (KDQOL TM) instrument. Quality of life Research, 3(5), 329-338. https://link.springer.com/content/pdf/10.1007/BF00451725.pdf	4: Physical Functioning, Mental Health, Kidney-specific and Patient satisfaction	Self-report	Kostro, J. Z., Hellmann, A., Kobiela, J., Skóra, I., Lichodziejewska-Niemierko, M., Dębska-Ślizień, A., & Śledziński, Z. (2016, January). Quality of life after kidney transplantation: a prospective study. In Transplantation proceedings (Vol. 48, No. 1, pp. 50-54). Elsevier. https://doi.org/10.1016/j.transproceed.2015.10.058		Yes	Yes, fees may apply	https://www.rand.org/health-care/surveys_tools/kdqol.html	Validated in multiple countries and languages (e.g,. Arabic, Chinese, Spanish, Urdu)
KIDSCREEN		A generic measure of health-related quality-of-life for children and adolescents, it assesses the frequency of behaviours/feelings, or less frequently, the intensity of an attitude. It is available in long and short forms.	General - Child and adolescent	Generic			2005	Europe: Austria, Switzerland, Czech Republic, Germany, Greece, Spain, France, Hungary, The Netherlands, Poland, Sweden, the UK	CFA, internal consistency reliability	Ravens-Sieberer, U., Gosch, A., Rajmil, L., Erhart, M., Bruil, J., Duer, W., ... & Mazur, J. (2005). KIDSCREEN-52 quality-of-life measure for children and adolescents. Expert review of pharmacoeconomics & outcomes research, 5(3), 353-364. doi: 10.1586/14737167.5.3.353	10: physical wellbeing, psychological wellbeing, moods and emotions, self-perceptions, autonomy, parent relation and home life, social support and peers, school environment, social acceptance (bullying), financial resources	Self-report, parent proxy	N/A	http://www.mentalhealthpromotion.net/resources/kidscreen_description_all-instruments.pdf	Yes	Yes, fees may apply	https://www.kidscreen.org/app/download/11487374212/KIDSCREEN_manual_English.pdf?t=1494315548&mobile=1	Validated in numerous languages.
KINDL-R		A measure of health-related quality of life in children and adolescents, it was originally developed in German, but has undergone some validity and reliability testing among English-speaking Asian populations. Different versions are available for different age ranges. Additionally modules access quality of life for children with chronic diseases	General - Child and adolescent	Generic			1998	Germany	Convergent validity, internal consistency	Ravens-Sieberer, U., & Bullinger, M. (1998). Assessing health-related quality of life in chronically ill children with the German KINDL: first psychometric and content analytical results. Quality of life research, 7(5), 399-407. https://link.springer.com/content/pdf/10.1023%2FA%3A1008853819715.pdf Wee, H. L., Lee, W. W. R., Ravens-Sieberer, U., Erhart, M., & Li, S. C. (2005). Validation of the En…	6: physical well-being, emotional wellbeing, self-esteem, family, friends, and everyday functioning	Self-report, parent proxy	Serra-Sutton, V., Ferrer, M., Rajmil, L., Tebé, C., Simeoni, M. C., & Ravens-Sieberer, U. (2009). Population norms and cut-off-points for suboptimal health related quality of life in two generic measures for adolescents: the Spanish VSP-A and KINDL-R. Health and quality of life outcomes, 7(1), 35. https://doi.org/10.1186/1477-7525-7-35	Assessment tool used by iCare NSW for assessment of children with injury for care planning https://www.icare.nsw.gov.au/practitioners-and-providers/healthcare-and-service-providers/assessment-tools-and-resources/	Yes	Yes, fees may apply	https://www.kindl.org/english/terms-of-usage/	Available in multiple languages including German, Spanish, Serbian, Dutch.
knee injury and osteoarthritis outcome score	KOOS	A 42 item measure of short and long term patient-relevant outcomes following knee-injury. It includes questions from the Western Ontario and MacMaster's Universities (WOMAC) Osteoarthritis Index but also additional items to account for younger and/or more active patients. Involves Likert-style responses related to frequency and severity of pain and difficulty. Short-form and child version have al…		Musculoskeletal	Anterior cruciate ligament (ACL) reconstruction		1998	Sweden, USA	Construct validity, test-retest reliability	Roos, E. M., Roos, H. P., Lohmander, L. S., Ekdahl, C., & Beynnon, B. D. (1998). Knee Injury and Osteoarthritis Outcome Score (KOOS)—development of a self-administered outcome measure. Journal of Orthopaedic & Sports Physical Therapy, 28(2), 88-96. https://www.jospt.org/doi/pdfplus/10.2519/jospt.1998.28.2.88 See also: Roos, E. M., & Lohmander, L. S. (2003). The Knee injury and Osteoarthritis Outc…	5: pain, symptoms, activities of daily living, sport and recreation function, and knee-related quality of life	Self-report	Dere, D., Paker, N., Soy Buğdayci, D., & Tekdöş Demircioğlu, D. (2014). Effect of body mass index on functional recovery after total knee arthroplasty in ambulatory overweight or obese women with osteoarthritis. Acta Orthop Traumatol Turc, 48(2), 117-121. doi: 10.3944/AOTT.2014.3126		No	No	http://www.koos.nu/
Kwan's arm problem scale	KAPS	13-item self-rated scale for investigation of arm/shoulder problems in breast cancer survivors		Cancer	Cancer - breast		2009	Norway	Factor analysis, convergent and discriminant validity	Kwan, W., Jackson, J., Weir, L. M., Dingee, C., McGregor, G., & Olivotto, I. A. (2002). Chronic arm morbidity after curative breast cancer treatment: prevalence and impact on quality of life. Journal of Clinical Oncology, 20(20), 4242-4248. doi: 10.1200/JCO.2002.09.018 http://www.ncbi.nlm.nih.gov/pubmed/?term=12377968 Nesvold, I. L., Fosså, S. D., Naume, B., & Dahl, A. A. (2009). Kwan’s arm probl…	Unidimensional	Self-report	Johansen, S., Fosså, K., Nesvold, I. L., Malinen, E., & Fosså, S. D. (2014). Arm and shoulder morbidity following surgery and radiotherapy for breast cancer. Acta oncologica, 53(4), 521-529. https://doi.org/10.3109/0284186X.2014.880512		Unknown	Unknown	Contact: Winkle Kwan, wkwan@bccancer.bc.ca
Late-Life Function and Disability Instrument	LLFDI	A measure evaluating physical functioning and disability particularly in later life. The disability and physical functioning components can be administered separately	General - Older adults	Generic			2002	USA	EFA, concurrent and predictive validity, test-retest reliability	Jette, A. M., Haley, S. M., Coster, W. J., Kooyoomjian, J. T., Levenson, S., Heeren, T., & Ashba, J. (2002). Late life function and disability instrument: I. Development and evaluation of the disability component. The Journals of Gerontology Series A: Biological Sciences and Medical Sciences, 57(4), M209-M216. https://doi.org/10.1093/gerona/57.4.M209 Haley, S. M., Jette, A. M., Coster, W. J., Koo…	Disability 2: frequency (social role, personal role), limitation (instrumental role, management role); Function: unidimensional (advanced lower extremity functioning, basic lower extremity functioning, and upper extremity functioning)	Self-report	LaPier, T. K. (2012). Utility of the late life function and disability instrument as an outcome measure in patients participating in outpatient cardiac rehabilitation: a preliminary study. Physiotherapy Canada, 64(1), 53-62. doi: 10.3138/ptc.2010-30	https://www.saxinstitute.org.au/wp-content/uploads/Housing_and_Independant_Living_Report.pdf	Yes	Unknown	Contact: Stephen Haley, https://www.bu.edu/sph/research/llfdi/	Available in multiple languages and a CAT form.
Left ventricular dysfunction questionnaire	LVD-36 or LVDQ	Assesses the impact of left ventricular dysfunction daily life and well-being		Cardiovascular	Left ventricular dysfunction		2000	UK	Concurrent validity	O'leary, C. J., & Jones, P. W. (2000). The left ventricular dysfunction questionnaire (LVD-36): reliability, validity, and responsiveness. Heart, 83(6), 634-640. http://dx.doi.org/10.1136/heart.83.6.634	Unidimensional	Self-report	Barutcu, C. D., & Mert, H. (2013). The relationship between social support and quality of life in patients with heart failure. J Pak Med Assoc, 63(4), 463-7. https://www.jpma.org.pk/PdfDownload/4114.pdf		Unknown	Unknown	Contact: P. W. Jones, pjones@sghms.ac.uk
Liver Disease Quality of Life Questionnaire	LDQOL	To measure functional status and sense of well-being in individuals with chronic liver disease. The LDQOL uses the SF-36 as a generic core and 12 disease-targeted multi-item scales. Short form is also available (LDQOL-36/SF-LDQOL).		Gastrointestinal	Chronic liver disease		2000	USA	EFA, Construct validity	Gralnek, I. M., Hays, R. D., Kilbourne, A., Rosen, H. R., Keeffe, E. B., Artinian, L., ... & Martin, P. (2000). Development and evaluation of the liver disease quality of life instrument in persons with advanced, chronic liver disease—the LDQOL 1.0. The American journal of gastroenterology, 95(12), 3552.	12: symptoms, effects on activities of daily living, concentration, memory, sexual function, sexual problems, sleep, loneliness, hopelessness, quality of social interaction, health distress, self-perceived stigma of liver disease	Self-report	Mabrouk, M., Esmat, G., Yosry, A., El-Serafy, M., Doss, W., Zayed, N., ... & Omar, A. (2012). Health-related quality of life in Egyptian patients after liver transplantation. Annals of hepatology, 11(6), 882-890. https://www.medigraphic.com/pdfs/hepato/ah-2012/ah126j.pdf		Unknown	Unknown	Contact: Ian Gralnek
Liverpool Seizure Severity Scale	LSSS 2.0	To quantify the patient's own perceptions of changes in seizure severity. Originally developed in 1991, then revised in 1998. The current version is the LSSS 2.0.		Neurological	Epilepsy		2001	UK	Factor analysis, construct validity	Baker, G. A., Smith, D. F., Dewey, M., Morrow, J., Crawford, P. M., & Chadwick, D. W. (1991). The development of a seizure severity scale as an outcome measure in epilepsy. Epilepsy Research, 8(3), 245-251. https://doi.org/10.1016/0920-1211(91)90071-M Scott-Lennox, J., Bryant-Comstock, L., Lennox, R., & Baker, G. A. (2001). Reliability, validity and responsiveness of a revised scoring system for …	Unidimensional	Self-report	Kverneland, M., Selmer, K. K., Nakken, K. O., Iversen, P. O., & Taubøll, E. (2015). A prospective study of the modified Atkins diet for adults with idiopathic generalized epilepsy. Epilepsy & Behavior, 53, 197-201. https://doi.org/10.1016/j.yebeh.2015.10.021		Unknown	Unknown	Contact: Jane Scott-Lennox, jas-l@mindspring.com
Living with Chronic Obstructive Pulmonary Disease	LCOPD	A 22-item scale examining the everyday impact of living with COPD.		Respiratory	Chronic obstructive pulmonary disease (COPD)		2011	UK, USA	Item reduction and testing for reproducibility and construct validity was conducted via Rasch and traditional psychometric analyses. Internal consistency, test-retest reliability and convergent validity was also demonstrated.	McKenna, S. P., Meads, D. M., Doward, L. C., Twiss, J., Pokrzywinski, R., Revicki, D., ... & Glendenning, G. A. (2011). Development and validation of the living with chronic obstructive pulmonary disease questionnaire. Quality of Life Research, 20(7), 1043-1052.	Unidimensional	Self-report	Martinez, C. H., Raparla, S., Plauschinat, C. A., Giardino, N. D., Rogers, B., Beresford, J., ... & Han, M. K. (2012). Gender differences in symptoms and care delivery for chronic obstructive pulmonary disease. Journal of Women's Health, 21(12), 1267-1274.		Yes	Yes, fees may apply	http://www.galen-research.com/measures-database/	The LCOPD has been translated into 15 different languages.
Living with HIV scale	LWH	assesses patients’ experience of living with HIV as well as HIV-specific health related quality of life.		Infectious	HIV		1998	USA	Factor analysis, construct validity, discriminant validity	Holzemer, W. L., Spicer, J. G., Wilson, H. S., Kemppainen, J. K., & Coleman, C. (1998). Validation of the quality of life scale: living with HIV. Journal of advanced Nursing, 28(3), 622-630. https://onlinelibrary.wiley.com/doi/pdf/10.1046/j.1365-2648.1998.00800.x	2 higher-order domains and nine sub-domains: HIV reverence; cherishing the environment, coveting time, resolving spiritual issues, HIV struggles; avoiding the fear zone, loss, body image, juggling of treatment and adverse effects, independence, death calculations	Self-report	N/A		Unknown	Unknown	Contact: William L. Holzemer, holzemer@rutgers.edu
Living with Medicines Questionnaire	LMQ	Measures patients' sense of medicine-related burden	Chronic diseases care	Generic			2017	UK	PCA, internal consistency	Krska, J., Katusiime, B., & Corlett, S. A. (2017). Validation of an instrument to measure patients’ experiences of medicine use: the Living with Medicines Questionnaire. Patient preference and adherence, 11, 671. doi: 10.2147/PPA.S126647	8: patient–doctor relationships and communication about medicines, patient–pharmacist communication about medicines, interferences with daily life, practical difficulties, effectiveness, acceptance of medicine use, autonomy/control over medicines, concerns about medicine use	Self-report	Wuyts, J., Maesschalck, J., De Wulf, I., Foubert, K., Boussery, K., De Lepeleire, J., & Foulon, V. (2018). Studying the impact of a medication use evaluation for polymedicated older patients by the community pharmacist (SIMENON): study protocol. BMC health services research, 18(1), 623. https://doi.org/10.1186/s12913-018-3440-z		Yes	Yes, fees may apply	https://kar.kent.ac.uk/62939/
Location-Based Assessment of Sensory Symptoms in Cancer	L-BASIC	Four-item scale of uses location-specific ratings of sensory symptoms. It is structured such that patients provide a numeric score and an adjectival description for any sensory symptoms, including both pain and neuropathic sensations, present in each of 10 predefined body areas.		Cancer	Cancer - general		2009	USA	Criterion validity, construct validity	Burkey, A. R., & Kanetsky, P. A. (2009). Development of a novel location-based assessment of sensory symptoms in cancer patients: preliminary reliability and validity assessment. Journal of pain and symptom management, 37(5), 848-862. https://doi.org/10.1016/j.jpainsymman.2008.05.013	Unidimensional: Sensory symptoms	Self-report	N/A		Unknown	Unknown	Contact: Adam R. Burkey, burkeya@uphs.upenn.edu
London Chest Activity of Daily Living Scale	LCADL	To assess dyspnoea during daily activities in patients with severe chronic obstructive pulmonary disease		Respiratory	Chronic obstructive pulmonary disease (COPD)		2000	UK	Construct validity, concurrent validity, item reduction	Garrod, R., Bestall, J. C., Paul, E. A., Wedzicha, J. A., & Jones, P. W. (2000). Development and validation of a standardized measure of activity of daily living in patients with severe COPD: the London Chest Activity of Daily Living scale (LCADL). Respiratory medicine, 94(6), 589-596. https://doi.org/10.1053/rmed.2000.0786	Unidimensional	Self-report	García-Polo, C., Alcázar-Navarrete, B., Ruiz-Iturriaga, L. A., Herrejón, A., Ros-Lucas, J. A., García-Sidro, P., ... & Mayoralas-Alises, S. (2012). Factors associated with high healthcare resource utilisation among COPD patients. Respiratory medicine, 106(12), 1734-1742. https://doi.org/10.1016/j.rmed.2012.09.009		Unknown	Unknown	Contact: j.a.wedzicha@mds.qmw.ac.uk
Long-term Conditions Questionnaire	LTCQ	Used to measure outcomes among people with on or more chronic physical or mental health conditions. Potentially suitable for use in both health and social care settings.	Chronic diseases care	Generic			2017	UK	EFA, construct validity, internal consistency and test-retest reliability	Potter, C. M., Batchelder, L., Geneen, L., Kelly, L., Fox, D., Baker, M., ... & Gibbons, E. (2017). Long-Term Conditions Questionnaire (LTCQ): initial validation survey among primary care patients and social care recipients in England. BMJ open, 7(11), e019235. http://dx.doi.org/10.1136/bmjopen-2017-019235	Unidimensional	Self-report	N/A	https://www.clahrc-oxford.nihr.ac.uk/research/the-development-of-a-prom-for-long-term-conditions	Unknown	Unknown	Contact: Dr Caroline M Potter, caroline.potter@dph.ox.ac.uk	A new instrument, evidence for use is accumulating in the Oxford CLAHRC, UK.
Low Vision Quality-of-Life Questionnaire	LVQOL, LVQOL-25	A 25-item vision-specific quality-of-life assessment tool to be used in a clinical setting to evaluate low-vision rehabilitation strategy and management.		Hearing and Vision	Visually impaired		2000	UK	Internal consistency, test-retest reliability, and cross-sectional and longitudinal construct validity has been demonstrated.	Wolffsohn, J. S., & Cochrane, A. L. (2000). Design of the low vision quality-of-life questionnaire (LVQOL) and measuring the outcome of low-vision rehabilitation. American journal of ophthalmology, 130(6), 793-802. De Boer, M. R., Terwee, C. B., de Vet, H. C., Moll, A. C., Völker-Dieben, H. M., & van Rens, G. H. (2006). Evaluation of cross-sectional and longitudinal construct validity of two visi…	4: Mobility, distance vision, and lighting; Adjustment; Reading and fine work; and Activities of daily living.	Interviewer, self-report, telephone	Omar, Rokiah, Mohd Harimi Abd Rahman, Victor Feizal Knight, Mushawiahti Mustaphal, and Zainora Mohammed. "Mental health state and quality of life questionnaire in low vision assessment: a case report." BMC research notes 7, no. 1 (2014): 667.		Yes	Yes, fees may apply	Mapi Research Trust.
Lung Cancer Stigma Inventory	LCSI	25-item scale of stigma of patients diagnosed with lung cancer.		Cancer	Cancer - lung		2017	USA	EFA, convergent validity	Hamann, H. A., Shen, M. J., Thomas, A. J., Lee, S. J. C., & Ostroff, J. S. (2017). Development and preliminary psychometric evaluation of a patient-reported outcome measure for lung cancer stigma: The Lung Cancer Stigma Inventory (LCSI). https://psycnet.apa.org/doi/10.1037/sah0000089	3: perceived stigma, internalized stigma, and constrained disclosure	Self-report	N/A		Unknown	Unknown	Contact: Heidi A. Hamann, heidihamann@email.arizona.edu
Lung Cancer Symptom Scale	LCSS	To measure health related quality of life with emphasis on assessment of degree of palliation and lung cancer symptom control in patients receiving treatment for the malignancy or participating in clinical trials. The original LCSS was developed in 1985 at Memorial Sloan-Kettering Cancer Center, but validation information is obtained from articles published in 1993 and 1994. The observer scale is…		Cancer	Cancer - lung		1994	USA and Canada	Construct validity, criterion-related validity	Hollen, P. J., Gralla, R. J., Kris, M. G., & Potanovich, L. M. (1993). Quality of life assessment in individuals with lung cancer: testing the Lung Cancer Symptom Scale (LCSS). European Journal of Cancer, 29, S51-S58. https://global-factiva-com.simsrad.net.ocs.mq.edu.au/ga/default.aspx Hollen, P. J., Gralla, R. J., Kris, M. G., Cox, C., Belani, C. P., Grunberg, S. M., ... & Neidhart, J. A. (1994)…	4: Symptoms, total symptomatic distress, activity status, overall quality of life	Self-report	Yorke, J., Lloyd-Williams, M., Smith, J., Blackhall, F., Harle, A., Warden, J., ... & Molassiotis, A. (2015). Management of the respiratory distress symptom cluster in lung cancer: a randomised controlled feasibility trial. Supportive care in cancer, 23(11), 3373-3384. https://link.springer.com/article/10.1007/s00520-015-2810-x		Yes	No	Contact: Patricia J. Hollen, phollen@lynx.dac.neu.edu	Available in many languages including: English, French, Spanish, Dutch/Flemish, Finnish, German, Italian, Polish, Portuguese
M. D. Anderson symptom inventory	MDASI	A quick to complete instrument, it measures patients' symptom distress or burden in cancer, includes a range of different symptoms some part of the "core set". There are additional modules for, e.g., head and neck cancer, specifically.		Cancer	Cancer - general		2000	USA	PAF, internal consistency	Cleeland, C. S., Mendoza, T. R., Wang, X. S., Chou, C., Harle, M. T., Morrissey, M., & Engstrom, M. C. (2000). Assessing symptom distress in cancer patients: the MD Anderson Symptom Inventory. Cancer: Interdisciplinary International Journal of the American Cancer Society, 89(7), 1634-1646. https://doi.org/10.1002/1097-0142(20001001)89:7<1634::AID-CNCR29>3.0.CO;2-V`	2: symptom severity, symptom interference	Self-report	Fisch, M. J., Lee, J. W., Weiss, M., Wagner, L. I., Chang, V. T., Cella, D., ... & Cleeland, C. S. (2012). Prospective, observational study of pain and analgesic prescribing in medical oncology outpatients with breast, colorectal, lung, or prostate cancer. Journal of Clinical Oncology, 30(16), 1980. doi: 10.1200/JCO.2011.39.2381	http://www.cmtpnet.org/docs/resources/PRO_EGD.pdf	Yes	Yes, fees may apply	https://www.mdanderson.org/research/departments-labs-institutes/departments-divisions/symptom-research/symptom-assessment-tools/md-anderson-symptom-inventory.html	Available in multiple other languages
MacNew Heart Disease Questionnaire	MacNew	To assess health-related quality of life in patients with heart diseases. A modification of the original QLMI (Quality of Life after Myocardial Infarction)		Cardiovascular	Acute myocardial infarction		1996	Australia	Construct validity	Valenti, L., Lim, L., Heller, R. F., & Knapp, J. (1996). An improved questionnaire for assessing quality of life after acute myocardial infarction. Quality of Life Research, 5(1), 151-161. https://link.springer.com/article/10.1007/BF00435980	3: Emotional, physical, social	Self-report	Peixoto, T. C., Begot, I., Bolzan, D. W., Machado, L., Reis, M. S., Papa, V., ... & Guizilini, S. (2015). Early exercise-based rehabilitation improves health-related quality of life and functional capacity after acute myocardial infarction: a randomized controlled trial. Canadian Journal of Cardiology, 31(3), 308-313. https://doi.org/10.1016/j.cjca.2014.11.014		Yes	Yes, fees may apply	http://www.macnew.org/wp/ info@macnew.org	The MacNew has been validated in Chinese, Dutch, English, Farsi, German, Portuguese and Spanish patients with myocardial infarction and in Chinese, English, Dutch, German and Turkish in patients with angina and Dutch and Portuguese in patients with acute coronary syndrome. It also has been validated in Chinese, Dutch, English and German in patients with heart failure. and in German in patients wi…
Manitoba Inflammatory Bowel Disease Index	MIBDI	A 6-level, single-item, patient-defined that measures disease activity over the previous 6 months		Gastrointestinal	Inflammatory bowel disease - Crohn’s disease and ulcerative colitis		2009	Canada	Convergent validity	Clara, I., Lix, L. M., Walker, J. R., Graff, L. A., Miller, N., Rogala, L., ... & Bernstein, C. N. (2009). The Manitoba IBD Index: evidence for a new and simple indicator of IBD activity. The American journal of gastroenterology, 104(7), 1754. doi: 10.1038/ajg.2009.197	Unidimensional	Self-report	Targownik, L. E., Sexton, K. A., Bernstein, M. T., Beatie, B., Sargent, M., Walker, J. R., & Graff, L. A. (2015). The relationship among perceived stress, symptoms, and inflammation in persons with inflammatory bowel disease. The American journal of gastroenterology, 110(7), 1001. doi: 10.1038/ajg.2015.147		Unknown	Unknown	Contact: Charles N. Bernstein, cbernst@cc.umanitoba.ca
McGill Pain Questionnaire	MPQ	A popular measure of pain which uses a range of different words (sensory, affective, and evaluative); patients rate their level of intensity for each. The questionnaire also includes an overall pain intensity rating and a draw so that patient can indicate where on the body their pain is present. Originally tested with a range of different types of pain (e.g., menstrual, cancer, arthritis). It is …		Generic	pain		1975	Canada	Originally just sensitivity examined, short-form has been validated using construct and discriminant validity, CFA, internal consistency reliability	Melzack, R. (1975). The McGill Pain Questionnaire: major properties and scoring methods. Pain, 1(3), 277-299. https://doi.org/10.1016/0304-3959(75)90044-5 See also: Dworkin, R. H., Turk, D. C., Revicki, D. A., Harding, G., Coyne, K. S., Peirce-Sandner, S., ... & Farrar, J. T. (2009). Development and initial validation of an expanded and revised version of the Short-form McGill Pain Questionnaire …	unclear	Self-report	Onieva-Zafra, M. D., Castro-Sánchez, A. M., Matarán-Peñarrocha, G. A., & Moreno-Lorenzo, C. (2013). Effect of music as nursing intervention for people diagnosed with fibromyalgia. Pain Management Nursing, 14(2), e39-e46. https://doi.org/10.1016/j.pmn.2010.09.004		Yes	Unknown	Contact: Melzack, administered by https://eprovide.mapi-trust.org/instruments/mcgill-pain-questionnaire	Available in Arabic, German, Japanese and numerous other languages.
Measure Yourself Concerns and Wellbeing	MYCaW	MYCaW is an adaptation of Measure Yourself Medical Outcome Profile (MYMOP) developed in 1996. MYCaW is a patient-centred questionnaire that allows cancer patients to identify and quantify the severity of their “concerns” and “wellbeing,” as opposed to using a predetermined list.		Cancer	Cancer support services		2007	UK	Content validity, convergent validity and responsiveness to change has been demonstrated.	Jolliffe, R., Seers, H., Jackson, S., Caro, E., Weeks, L., & Polley, M. J. (2015). The responsiveness, content validity, and convergent validity of the measure Yourself concerns and wellbeing (MYCaW) patient-reported outcome measure. Integrative cancer therapies, 14(1), 26-34. https://doi.org/10.1177/1534735414555809	2: Concerns, and Wellbeing	Self-report	Kapila, A. K., Herd, A., Knife, N., Chaplin, P., & Patel, A. (2019). A Prospective Cohort Study on the Impact of Reflexology in Patients With Breast Cancer Using the MYCaW Scale. Clinical breast cancer, 19(2), e319-e326.		Unknown	Unknown	Contact: c.paterson@bristol.ac.uk
Medical Outcomes Study HIV Health Survey	MOS-HIV	To evaluate patient outcomes in clinical trials and other studies of people with HIV/AIDS		Infectious	HIV-infected adults on NNRTI-based therapy		1991	USA	Convergent and discriminant validity	Wu, A. W., Rubin, H. R., Mathews, W. C., Ware Jr, J. E., Brysk, L. T., Hardy, W. D., ... & Richman, D. D. (1991). A health status questionnaire using 30 items from the Medical Outcomes Study. Medical care, 786-798.	11: Overall health, physical function, role function, social function, cognitive function, pain, mental health, energy/fatigue, health distress, quality of life, health transition	Self-report	Keltner, J. R., Vaida, F., Ellis, R. J., Moeller-Bertram, T., Fitzsimmons, C., Duarte, N. A., ... & Simpson, D. M. (2012). Health-Related Quality of Life ‘Well-Being'in HIV Distal Neuropathic Pain is More Strongly Associated with Depression Severity than with Pain Intensity. Psychosomatics, 53(4), 380-386. https://dx.doi.org/10.1016%2Fj.psym.2012.05.002		Yes	Unknown	Contact: Albert Wu
Memorial Scale for Anxiety in Prostate Cancer	MAX-PC	To facilitate the identification and assessment of men with prostate cancer-related anxiety	Cancer settings - ambulatory patients	Cancer	Cancer - Prostate, Mental health - Anxiety		2003	USA	Concurrent validity	Roth, A. J., Rosenfeld, B., Kornblith, A. B., Gibson, C., Scher, H. I., Curley‐Smart, T., ... & Breitbart, W. (2003). The memorial anxiety scale for prostate cancer: validation of a new scale to measure anxiety in men with prostate cancer. Cancer: Interdisciplinary International Journal of the American Cancer Society, 97(11), 2910-2918. https://doi.org/10.1002/cncr.11386	3: prostate cancer anxiety, anxiety related to prostate specific antigen, fear of recurrence	Self-report	Chambers, S. K., Foley, E., Galt, E., Ferguson, M., & Clutton, S. (2012). Mindfulness groups for men with advanced prostate cancer: a pilot study to assess feasibility and effectiveness and the role of peer support. Supportive Care in Cancer, 20(6), 1183-1192. doi: 10.1007/s00520-011-1195-8 https://link.springer.com/content/pdf/10.1007%2Fs00520-011-1195-8.pdf		Unknown	Unknown	Contact: Andrew Roth, rotha@mskcc.org
Menorrhagia Impact Questionnaire	MIQ	To measure the effect of menstrual blood loss (MBL) on various aspects of quality of life (QOL) of women with heavy menstrual bleeding (HMB)		Reproductive and Maternal	Heavy menstrual bleeding		2010	USA	Construct validation of individual items, test–retest evaluation of the instrument, its ability to reflect changes in the menstrual blood loss, reliability of individual items, assessment of the respondent burden. Psychometric properties were validated against other relevant questionnaires.	Bushnell, D. M., Martin, M. L., Moore, K. A., Richter, H. E., Rubin, A., & Patrick, D. L. (2010). Menorrhagia Impact Questionnaire: assessing the influence of heavy menstrual bleeding on quality of life. Current medical research and opinion, 26(12), 2745-2755. DOI: 10.1185/03007995.2010.532200	5: Perception of amount of blood loss, limitations in work outside or inside the home, limitations in physical activities, limitations in social or leisure activities, global assessment of change in blood loss	Self-report	Lukes, A. S., Muse, K., Richter, H. E., Moore, K. A., & Patrick, D. L. (2010). Estimating a meaningful reduction in menstrual blood loss for women with heavy menstrual bleeding. Current medical research and opinion, 26(11), 2673-2678.		Unknown	Unknown	Contact information not available
Menorrhagia Outcomes Questionnaire	MOQ	Patient based questionnaire for assessing the outcomes of surgical treatment for menorrhagia due to benign disease		Reproductive and Maternal	Heavy menstrual bleeding	Heavy menstrual bleeding	1998	UK	internal consistency, test-retest reliability, criterion and construct validity.	Lamping, D. L., Rowe, P., Clarke, A., Black, N., & Lessof, L. (1998). Development and validation of the menorrhagia outcomes questionnaire. BJOG: An International Journal of Obstetrics & Gynaecology, 105(7), 766-779.	4: symptoms, post-operative complications, quality of life, and women's satisfaction with outcome	Self-report	Vashisht, A., Studd, J. W. W., Carey, A. H., McCall, J., Burn, P. R., Healy, J. C., & Smith, J. R. (2000). Fibroid embolisation: a technique not without significant complications. BJOG: An International Journal of Obstetrics & Gynaecology, 107(9), 1166-1170.		No	Yes, fees may apply	Contact: D. Lamping, London School of Hygiene and Tropical Medicine
Menorrhagia Questionnaire	MQ	Estimates the effect of menorrhagia on patients' perceived health status		Reproductive and Maternal	Heavy menstrual bleeding	Heavy menstrual bleeding	1995	UK	criterion validity, construct validity, test-retest reliability	Ruta, D. A., Garratt, A. M., Chadha, Y. C., Flett, G. M., Hall, M. H., & Russell, I. T. (1995). Assessment of patients with menorrhagia: how valid is a structured clinical history as a measure of health status?. Quality of Life Research, 4(1), 33-40.	1: effects of menorrhagia on perceived health status	Self-report	Dreisler, E., Stampe Sorensen, S., Ibsen, P. H., & Lose, G. (2009). Prevalence of endometrial polyps and abnormal uterine bleeding in a Danish population aged 20–74 years. Ultrasound in Obstetrics and Gynecology: The Official Journal of the International Society of Ultrasound in Obstetrics and Gynecology, 33(1), 102-108.	PATIENT-REPORTED OUTCOME MEASUREMENT GROUP. (2010). A STRUCTURED REVIEW OF PATIENT-REPORTED OUTCOME MEASURES FOR PEOPLE UNDERGOING ELECTIVE PROCEDURES FOR BENIGN GYNAECOLOGICAL CONDITIONS OF THE UTERUS: Report to the Department of Health. Oxford, UK.	Unknown	Unknown	Contact information not available
Menstrual Bleeding Questionnaire	MBQ	MBQ is a comprehensive patient‐reported outcome (PRO) instrument for heavy menstrual bleeding.		Reproductive and Maternal	Heavy menstrual bleeding	Heavy menstrual bleeding	2015	USA	Item reduction, content validity, concurrent validity, ability of the instrument to distinguish between women with and without a problem with heavy menstrual bleeding	Matteson, K. A., Scott, D. M., Raker, C. A., & Clark, M. A. (2015). The menstrual bleeding questionnaire: development and validation of a comprehensive patient‐reported outcome instrument for heavy menstrual bleeding. BJOG: An International Journal of Obstetrics & Gynaecology, 122(5), 681-689. DOI: 10.1111/1471-0528.13273	3: Heaviness, pain, quality of life	Self-report	Gonzalez, S. (2017). Assessing patient satisfaction levels following endometrial ablations in the treatment of abnormal uterine bleeding to determine effectiveness (Doctoral dissertation).		No	No	Contact information not available
Michigan Alcoholism Screening Test	MAST	The Michigan Alcoholism Screening Test (MAST) is a 22-item alcoholism-screening tests for identifying dependent drinkers	Primary care	Mental health	Alcohol use disorders		1971	USA	The 22-item MAST yields more reliable and valid scores than the shorter versions. Users of the SMAST and BMAST should be cautious when using these shortened inventories due to the less‐than‐optimal reliability scores.	Selzer, M. L. (1971). The Michigan Alcoholism Screening Test: The quest for a new diagnostic instrument. American journal of Psychiatry, 127(12), 1653-1658. https://doi.org/10.1176/ajp.127.12.1653 Selzer, M. L., Vinokur, A., & van Rooijen, L. (1975). A self-administered short Michigan alcoholism screening test (SMAST). Journal of studies on alcohol, 36(1), 117-126. https://doi.org/10.15288/jsa.19…	4: recognition of alcohol problems by self and others ; legal, work, and social problems; help seeking; and marital family difficulties.	Self-report	Ullman, S. E. (2016). Sexual revictimization, PTSD, and problem drinking in sexual assault survivors. Addictive behaviors, 53, 7-10. https://doi.org/10.1016/j.addbeh.2015.09.010		No	No	http://lib.adai.washington.edu/dbtw-wpd/exec/dbtwpub.dll?BU=http%3A//lib.adai.washington.edu/instrumentsearch.htm&TN=Instruments&CS=0&QY=find%20(AccessNo%20ct%20156)&RF=Full&DF=Full&MR=&NP=3&RL=0&DL=0&XC=&ID=&AC=QBE_QUERY
Michigan Hand Outcomes Questionnaire	MHQ	A 37 item instrument assessing designed to measure health state domains important to patients with hand disorders. Can also be used to assess outcomes following surgery. It accounts for hand dominance in a number of scales. Also available in a short form (the Brief Michigan Hand Questionnaire; BMHQ)		Musculoskeletal	Wrist osteoarthritis, hand disorders, potential use for patients who have experienced a stroke.	Osteoarthritis	1998	USA	Factor analysis, construct validity, internal consistency and test-retest reliability	Chung, K. C., Pillsbury, M. S., Walters, M. R., & Hayward, R. A. (1998). Reliability and validity testing of the Michigan Hand Outcomes Questionnaire. The Journal of hand surgery, 23(4), 575-587. https://doi.org/10.1016/S0363-5023(98)80042-7	6: overall hand function, activities of daily living, pain, work performance, aesthetics, and satisfaction with hand function	Self-report	Waljee, J. F., & Chung, K. C. (2012). Objective functional outcomes and patient satisfaction after silicone metacarpophalangeal arthroplasty for rheumatoid arthritis. The Journal of hand surgery, 37(1), 47-54. https://doi.org/10.1016/j.jhsa.2011.09.042	https://revalidatiegeneeskunde.nl/sites/default/files/attachments/Wetenschap/Promoties/2018/henk_arwert_-_manuscript_eindversie_henkarwert_meta_v2_2_pub_opt.pdf	Yes	Yes, fees may apply	http://mhq.lab.medicine.umich.edu/faq	Available in numerous languages including Japanese, Chinese, and German
migraine physical function impact diary	MPFID	A 13 item measure filled out as a diary, it assesses assess the impacts of migraine on physical functioning, including physical ability, difficulty moving the head or moving the body, ability to perform everyday activities, and impact on social interaction		Neurological	Migraine		2017	USA	EFA/CFA, item response theory analysis, convergent and known groups validity, internal consistency and test-retest reliability	Kawata, A. K., Hsieh, R., Bender, R., Shaffer, S., Revicki, D. A., Bayliss, M., ... & Hareendran, A. (2017). Psychometric evaluation of a novel instrument assessing the impact of migraine on physical functioning: the migraine physical function impact diary. Headache: The Journal of Head and Face Pain, 57(9), 1385-1398.	2: everyday activities, physical impairment	Self-report	N/A		Unknown	Unknown	Contact: A Kawata, Ariane.Kawata@evidera.com
Migraine-Specific Quality of Life Questionnaire	MSQ	A 16 item questionnaire assessing quality of life and long term impact in patients experiencing migraines. Other shorter versions are available.		Neurological	Migraine		1997	USA	Criterion and construct (convergent and divergent) validity, internal consistency reliability	Jhingran, P., Osterhaus, J. T., Miller, D. W., Lee, J. T., & Kirchdoerfer, L. (1998). Development and validation of the migraine‐specific quality of life questionnaire. Headache: the journal of head and face pain, 38(4), 295-302. https://onlinelibrary.wiley.com/doi/pdf/10.1046/j.1526-4610.1998.3804295.x	3: role function-restrictive, role function-preventive, emotional function	Self-report	Kollewe, K., Escher, C. M., Wulff, D. U., Fathi, D., Paracka, L., Mohammadi, B., ... & Dressler, D. (2016). Long-term treatment of chronic migraine with OnabotulinumtoxinA: efficacy, quality of life and tolerability in a real-life setting. Journal of Neural Transmission, 123(5), 533-540. https://doi.org/10.1007/s00702-016-1539-0	https://www.tga.gov.au/sites/default/files/auspar-botox.pdf	Yes	Unknown	Copyright owned by Glaxo Wellcome Inc, specific contact details unknown
Mild Cognitive Impairment Questionnaire	MCQ	A short instrument that assesses quality of life among individuals with mild cognitive impairment		Neurological	Mild cognitive impairment		2014	UK	EFA, construct validity, internal consistency, test-retest	Dean, K., Jenkinson, C., Wilcock, G., & Walker, Z. (2014). The development and validation of a patient-reported quality of life measure for people with mild cognitive impairment. International psychogeriatrics, 26(3), 487-497. doi: 10.1017/S1041610213002251 Dean, K., Walker, Z. and Jenkinson, C., Data quality, floor and ceiling effects, and test–retest reliability of the Mild Cognitive Impairment…	2: emotional effects, practical concerns	Self-report	N/A		Yes	Yes, fees may apply	https://innovation.ox.ac.uk/outcome-measures/mild-cognitive-impairment-questionnaire-mcq/	Available in Spanish and Romanian.
Minnesota Living with Heart Failure	MLHF or MLHFQ	Measuring the extent to which HF prevents patients from living the way they want to. Two versions exist: The original version 2.0 and the recommended version 3.0 (also called MLHFQ).		Cardiovascular	Heart failure		1987	USA	Extensive validation since original paper	Rector, T. S. (1987). Patient's self-assessment of their congestive heart failure: II. Content, reli-ability and validity of a new measure-The Minnesota Living with Heart Failure Questionnaire. Heart failure, 3, 198.	2: Physical, Emotional	Self-report	van der Bom, T., Winter, M. M., Bouma, B. J., Groenink, M., Vliegen, H. W., Pieper, P. G., ... & Mulder, B. J. (2013). Effect of valsartan on systemic right ventricular function: a double-blind, randomized, placebo-controlled pilot trial. Circulation, 127(3), 322-330. https://www.ahajournals.org/doi/pdf/10.1161/CIRCULATIONAHA.112.135392		Yes	Yes, fees may apply	http://license.umn.edu/technologies/94019_minnesota-living-with-heart-failure-questionnaire-mlhfq	Full text not available
Mood and Anxiety Symptoms Questionnaire	MASQ	The Mood and Anxiety Symptoms Questionnaire is a 90-item self-report designed to measure the dimensions of Clark and Watson's tripartite model, a model based on the assumption that mood can be dissected into three components: negative affect, positive affect, and somatic arousal		Mental health	Anxiety disorders, Mood disorders, Depression		1991	USA	Both the MASQ and the MASQ-D30 have been shown to be reliable and valid instruments.	Watson, D., & Clark, L. A. (1991). The mood and anxiety symptom questionnaire. Unpublished manuscript, University of Iowa, department of psychology, Iowa City. Watson, D., Weber, K., Assenheimer, J. S., Clark, L. A., Strauss, M. E., & McCormick, R. A. (1995). Testing a tripartite model: I. Evaluating the convergent and discriminant validity of anxiety and depression symptom scales. Journal of abn…	3: Depressive symptoms, anxious symptoms, mixed symptoms.	Self-report	Brandt, C. P., Gonzalez, A., Grover, K. W., & Zvolensky, M. J. (2013). The relation between emotional dysregulation and anxiety and depressive symptoms, pain-related anxiety, and HIV-symptom distress among adults with HIV/AIDS. Journal of Psychopathology and Behavioral Assessment, 35(2), 197-204.		Yes	Unknown	Contact: D. B. Watson & L. A. Clark	The MASQ has been translated into several languages.
Morning Activity and Symptoms Questionnaire	MASQ	The Morning Activity and Symptoms Questionnaire (MASQ) is a patient-reported outcome instrument developed to measure morning activities and morning symptoms.		Respiratory	Chronic obstructive pulmonary disease (COPD)		2010	UK	Internal consistency, test-retest reliability, construct validity and responsiveness to change has been established.	Partridge, M. R., Miravitlles, M., Ståhl, E., Karlsson, N., Svensson, K., & Welte, T. (2010). Development and validation of the Capacity of Daily Living during the Morning questionnaire and the Global Chest Symptoms Questionnaire in COPD. European Respiratory Journal, 36(1), 96-104.	Unidimensional	Self-report	Kim, Y. J., Lee, B. K., Jung, C. Y., Jeon, Y. J., Hyun, D. S., Kim, K. C., ... & Lee, K. H. (2012). Patient's perception of symptoms related to morning activity in chronic obstructive pulmonary disease: the SYMBOL study. The Korean journal of internal medicine, 27(4), 426.		Yes	Yes, fees may apply	https://www.astrazeneca.com/patient-reported-outcomes/respiratory.html	The SGRQ has been translated into a number of languages (23 translations)
Mother-Generated Index	MGI	Subjective assessment of postnatal quality of life.		Reproductive and Maternal	Maternity		2002	Scotland	Correlations between the Mother-Generated Index and the Edinburgh Postnatal Depression Scale, the Short Form-12 and postnatal indices used by Glazener et al. 1995.	Symon, A., MacDonald, A., & Ruta, D. (2002). Postnatal quality of life assessment: introducing the Mother‐Generated Index. Birth, 29(1), 40-46. https://doi.org/10.1046/j.1523-536X.2002.00154.x	Single sheet, three-step questionnaire. Step 1: list up to eight areas in life affected by having a child, Step 2: give score out of 10 for each area (how felt about), Step 3: allocate 30 "spending points" across the areas.	Self-report	Huang, K., Tao, F., Liu, L., & Wu, X. (2012). Does delivery mode affect women’s postpartum quality of life in rural China?. Journal of clinical nursing, 21(11‐12), 1534-1543.		Unknown	Unknown	Contact information not available
Mother-to-Infant Bonding Scale	MIBS	A 8 item self-rating mother-to-infant bonding questionnaire to assess the feelings of a mother towards her new baby.		Reproductive and Maternal	Maternity		2005	UK	Principal components analysis	Taylor, A., Atkins, R., Kumar, R., Adams, D., & Glover, V. (2005). A new Mother-to-Infant Bonding Scale: links with early maternal mood. Archives of Women’s Mental Health, 8(1), 45-51. https://link.springer.com/content/pdf/10.1007/s00737-005-0074-z.pdf	2: possessive, protective	Self-report	Dubber, S., Reck, C., Müller, M., & Gawlik, S. (2015). Postpartum bonding: the role of perinatal depression, anxiety and maternal–fetal bonding during pregnancy. Archives of women's mental health, 18(2), 187-195. https://link.springer.com/article/10.1007/s00737-014-0445-4		Unknown	Unknown	Contact: Alyx Taylor, alyx.taylor@tvu.ac.uk
Multidimensional Quality of Life questionnaire for HIV/AIDS	MQOL-HIV	To provide a comprehensive assessment of QOL in people who are HIV-positive		Infectious	HIV		1997	USA	Construct validity	Smith, K. W., Swislow, L., Avis, N. E., & Mayer, K. H. (1997). Use of the MQoL-HIV with asymptomatic HIV-positive patients. Quality of Life Research, 6(6), 555-560. https://link.springer.com/content/pdf/10.1023/A:1018412216638.pdf	10: mental health, physical health, physical functioning, social functioning, social support, cognitive functioning, financial status, partner intimacy, sexual functioning and medical care	Self-report	Nahas, G., Côté, J., Godin, G., Otis, J., & Miranda, J. (2015). Social Support: Moderator or Mediator Effect on Quality of Life of Persons Living With HIV/AIDS?. Journal of HIV/AIDS & Social Services, 14(3), 319-336. https://doi.org/10.1080/15381501.2014.919244		Unknown	Unknown	Contact: Kevin Smith, kevins@neri.org
Multidimensional Task Ability Profile	MTAP	A novel measure using a combination of drawings and task descriptions to assess functional capacity. The 111 items each involve a drawing of a common functional activity of daily living or work accompanied by a short description, with a rating scale. Administered on the computer, the description is presented simultaneously and in audio as well as written.		Musculoskeletal	musculoskeletal disorders		2005	USA	Concurrent validity, test-retest and split-half reliability	Mayer, J., Mooney, V., Matheson, L., Leggett, S., Verna, J., Balourdas, G., & DeFilippo, G. (2005). Reliability and validity of a new computer-administered pictorial activity and task sort. Journal of Occupational Rehabilitation, 15(2), 203-213.	unclear	Self-report	Mayer, J. M., Mooney, V., Matheson, L. N., Erasala, G. N., Verna, J. L., Udermann, B. E., & Leggett, S. (2006). Continuous low-level heat wrap therapy for the prevention and early phase treatment of delayed-onset muscle soreness of the low back: a randomized controlled trial. Archives of physical medicine and rehabilitation, 87(10), 1310-1317. https://doi.org/10.1016/j.apmr.2006.07.259		Yes	Yes, fees may apply	https://www.mtapsystems.com/	Use of MTAP requires a membership and is only open to health professionals or educators.
Musculoskeletal Function Assessment	MFA	A 100 item measure of self-reported health for patients experiencing a broad range of musculoskeletal disorders of the extremities. It also used in patients with musculoskeletal trauma. It is also available in a short form.		Musculoskeletal	Musculoskeletal conditions		1996	USA	Criterion and construct (convergent and discriminant) validity, internal consistency and test-retest reliability	Engelberg, R., Martin, D. P., Agel, J., Obremsky, W., Coronado, G., & Swiontkowski, M. F. (1996). Musculoskeletal Function Assessment instrument: criterion and construct validity. Journal of orthopaedic research, 14(2), 182-192. https://onlinelibrary.wiley.com/doi/pdf/10.1002/jor.1100140204 Martin, D. P., Engelberg, R., Agel, J., Snapp, D., & Swiontkowski, M. F. (1996). Development of a musculosk…	10: self care, rest and sleep, fine motor skills, mobility, work, housework, recreation and leisure, family relationships, cognition and thinking, and emotional adjustment and coping	Self-report	Swords, M. P., Alton, T. B., Holt, S., Sangeorzan, B. J., Shank, J. R., & Benirschke, S. K. (2014). Prognostic value of computed tomography classification systems for intra-articular calcaneus fractures. Foot & ankle international, 35(10), 975-980. doi: 10.1177/1071100714548196		Yes	Unknown	Copyright owned by the University of Washington, specific contact details unknown
Musculoskeletal Health Questionnaire	MSK-HQ	Coproduced with patients, this 14 item measure aims for a holistic view of the impact on a patient's musculoskeletal health throughout the clinical pathway, with questions on washing/dressing, sleep and overall impact. It is designed to applicable for across musculoskeletal conditions and for use by different health care providers.		Musculoskeletal	All musculoskeletal		2016	UK	Ongoing, convergent validity, internal consistency and test-retest reliability	Hill, J. C., Kang, S., Benedetto, E., Myers, H., Blackburn, S., Smith, S., ... & Glyn-Jones, S. (2016). Development and initial cohort validation of the Arthritis Research UK Musculoskeletal Health Questionnaire (MSK-HQ) for use across musculoskeletal care pathways. BMJ open, 6(8), e012331. See also: Norton, S., Ellis, B., Santana Suárez, B., Schwank, S., Fitzpatrick, R., Price, A., & Galloway, J…	14: severity of pain/stiffness (in the day and night), physical function (walking and dressing), physical activity level, pain interference (with work/daily routine and with social activities/hobbies), difficulty with sleep, fatigue/low energy levels, emotional well-being (anxiety and mood), understanding of diagnosis and treatment, confidence to self-manage (pain self-efficacy), independence and…	Self-report	Gibbons, E., & Fitzpatrick, R. (2018). An alternative approach to implementing patient-reported outcome measures. Pilot and feasibility studies, 4(1), 96. https://doi.org/10.1186/s40814-018-0289-1		Yes	Yes, fees may apply	https://www.keele.ac.uk/pchs/implementingourresearch/makinganimpact/musculoskeletalpain/msk-hqhealthquestionnaire/
National Eye Institute Refractive Error Quality of Life Instrument	NEI-RQL-42	The National Eye Institute Refractive Error Quality of Life Instrument (NEI-RQL-42) is a 42-item measure to assess the impact of refractive error and its correction on day-to-day life.		Hearing and Vision	Refractive error		2003	USA	Internal consistency, test-retest reliability, item discrimination and construct validity has been demonstrated.	Hays, R. D., Mangione, C. M., Ellwein, L., Lindblad, A. S., Spritzer, K. L., McDonnell, P. J., & NEI-RQL Research Group. (2003). Psychometric properties of the National Eye Institute–refractive error quality of life instrument. Ophthalmology, 110(12), 2292-2301. https://doi.org/10.1016/j.ophtha.2002.07.001	13: clarity of vision, expectations, near vision, far vision, diurnal fluctuations, activity limitations, glare, symptoms, dependence on correction, worry, suboptimal correction, appearance, and satisfaction with correction.	Self-report	Jonker, S. M., Bauer, N. J., Makhotkina, N. Y., Berendschot, T. T., van den Biggelaar, F. J., & Nuijts, R. M. (2015). Comparison of a trifocal intraocular lens with a+ 3.0 D bifocal IOL: results of a prospective randomized clinical trial. Journal of Cataract & Refractive Surgery, 41(8), 1631-1640. https://doi.org/10.1016/j.jcrs.2015.08.011		Yes	No	https://www.rand.org/health-care/surveys_tools.html
National Eye Institute Visual Function Questionnaire	NEI-VFQ-25, or VFQ-25	The VFQ-25 is a 25-item version of the 51-item National Eye Institute Visual Function Questionnaire (NEI-VFQ). The longer version contains 51 questions which represent 13 different sub-scales.		Hearing and Vision	Eye diseases		2001	USA	The reliability and validity of the NEI VFQ-25 are comparable to those of the 51-list-item NEI VFQ field test version of the survey.	Mangione, C. M., Lee, P. P., Gutierrez, P. R., Spritzer, K., Berry, S., & Hays, R. D. (2001). Development of the 25-list-item national eye institute visual function questionnaire. Archives of ophthalmology, 119(7), 1050-1058.	13: General health, general vision, ocular pain, near activities, distance activities, social functioning, mental health, role difficulties, dependency, driving, colour vision, peripheral vision, VFQ-25 composite	Interviewer	Abe, R. Y., Diniz-Filho, A., Costa, V. P., Gracitelli, C. P., Baig, S., & Medeiros, F. A. (2016). The impact of location of progressive visual field loss on longitudinal changes in quality of life of patients with glaucoma. Ophthalmology, 123(3), 552-557.		Yes	No	https://www.rand.org/health-care/surveys_tools/vfq.html	The VFQ-25 has been translated into Spanish and Greek.
Needs Assessment for Advanced Cancer Patients	NA-ACP	To assess the perceived needs of patients with advanced, incurable cancer. There is a specific version for advanced lung cancer patients (NA-ALCP).	Cancer settings - not receiving palliative care	Cancer	Cancer - advanced		2005	Australia	Construct validity	Rainbird, K. J., Perkins, J. J., & Sanson‐Fisher, R. W. (2005). The Needs Assessment for Advanced Cancer Patients (NA‐ACP): a measure of the perceived needs of patients with advanced, incurable cancer. A study of validity, reliability and acceptability. Psycho‐Oncology: Journal of the Psychological, Social and Behavioral Dimensions of Cancer, 14(4), 297-306. https://doi.org/10.1002/pon.845	7: medical communication/information, psychological/emotional, daily living, financial, symptom, spiritual, social	Self-report	Rachakonda, K., George, M., Shafiei, M., & Oldmeadow, C. (2015). Unmet supportive Cancer care needs: an exploratory quantitative study in rural Australia. World journal of oncology, 6(4), 387. doi: https://dx.doi.org/10.14740%2Fwjon928w		Unknown	Unknown	Contact: R. J. Rainbird, rainbird@eftel.com
Neurobehavioral symptom inventory	NSI	Originally developed in 1995 as a symptom checklist for mild-traumatic brain injury, it has been more recently validated. The 22 item NSI is able to cluster symptoms into 3-4 categories		Injuries and Trauma	Mild Traumatic Brain Injury (post concussive symptoms)		2013	USA	External validity (correlation with other measures), internal consistency reliability	King, P. R., Donnelly, K. T., Donnelly, J. P., Dunnam, M., Warner, G., Kittleson, C. J., ... & Meier, S. T. (2012). Psychometric study of the Neurobehavioral Symptom Inventory. Journal of Rehabilitation Research & Development, 49(6). See alsoCicerone, K. D., & Kalmar, K. (1995). Persistent postconcussion syndrome: the structure of subjective complaints after mild traumatic brain injury. The Journ…	3-4: somatic/sensory, affective, and cognitive symptoms	Self-report	Schiehser, D. M., Twamley, E. W., Liu, L., Matevosyan, A., Filoteo, J. V., Jak, A. J., ... & Delano-Wood, L. (2015). The relationship between postconcussive symptoms and quality of life in veterans with mild to moderate traumatic brain injury. Journal of Head Trauma Rehabilitation, 30(4), E21-E28. doi: 10.1097/HTR.0000000000000065		Unknown	Unknown	Contact: P King, Paul.King2@va.gov
Neurological Disorders Depression Inventory for Epilepsy	NDDI-E	A 6 item instrument assessing depression in patients with epilepsy.		Neurological	Depression in patients with epilepsy		2006	USA	Construct validity, internal consistency and test-retest reliability	Gilliam, F. G., Barry, J. J., Hermann, B. P., Meador, K. J., Vahle, V., & Kanner, A. M. (2006). Rapid detection of major depression in epilepsy: a multicentre study. The Lancet Neurology, 5(5), 399-405. https://doi.org/10.1016/S1474-4422(06)70415-X	Unidimensional	Self-report	Wahby, S., Karnik, V., Brobbey, A., Wiebe, S., Sajobi, T., & Josephson, C. B. (2019). Cannabis use is both independently associated with and mediates worse psychosocial health in patients with epilepsy. J Neurol Neurosurg Psychiatry, jnnp-2018.		Unknown	Unknown	Contact: F G Gilliam, fgilliam@neuro.columbia.edu	Validated in multiple languages including Italian, Spanish and Portugese
Neurology Quality of Life Measurement System	Neuro-QoL	A National Institute of Health (NIH) managed system consisting of 17 measures (including 13 calibrated item banks, 3 item pools available for calibration work by others, and 1 stand-alone scale) of health related quality of life in patients with epilepsy. Similar to PROMIS, it relies on item response theory and computerised adaptive testing to give an individualised picture for patients completin…		Neurological	Epilepsy and other neurological conditions		2012	USA	EFA/CFA, convergent validity, item bank correlations and test-retest reliability	Gershon, R. C., Lai, J. S., Bode, R., Choi, S., Moy, C., Bleck, T., ... & Cella, D. (2012). Neuro-QOL: quality of life item banks for adults with neurological disorders: item development and calibrations based upon clinical and general population testing. Quality of Life Research, 21(3), 475-486. https://doi.org/10.1007/s11136-011-9958-8 See also: Victorson, D., Cavazos, J. E., Holmes, G. L., Red…	17: Physical (Upper extremity function-fine motor, ADL; Lower extremity function-mobility; Bowel function; Urinary/Bladder function; Sexual function; Fatigue; Sleep disturbance), Mental (Depression; Anxiety; Stigma; Positive affect and well-being; Emotional and behavioural dyscontrol; End of life concerns; Applied cognition-general concerns; Applied cognition-executive function; Communication), S…	Self-report, parent proxy, caregiver proxy	Bega, D., Stein, J., Zadikoff, C., Simuni, T., & Corcos, D. (2016). Yoga versus resistance training in mild to moderate severity Parkinson’s disease: a 12-week pilot study. J Yoga & Physical Therapy, 6, 222. doi: 10.4172/2157-7595.1000222	http://www.healthmeasures.net/images/neuro_qol/Neuro-QoL_Manual_Technical_Report_v2_24Mar2015.pdf	No	No	http://www.healthmeasures.net/explore-measurement-systems/neuro-qol
Neuropsychiatric Inventory	NPI-10	To assess changes in the patient's behaviour that have appeared since the onset of the dementia. 10-item and 12-item versions available.		Neurological	Dementia		1994	USA	Concurrent validity	Cummings, J. L., Mega, M., Gray, K., Rosenberg-Thompson, S., Carusi, D. A., & Gornbein, J. (1994). The Neuropsychiatric Inventory: comprehensive assessment of psychopathology in dementia. Neurology, 44(12), 2308-2308. https://doi.org/10.1212/WNL.44.12.2308	10: delusions, hallucinations, agitation/aggression, dysphoria, anxiety, euphoria, apathy, disinhibition, irritability/lability, and aberrant motor activity	Proxy, caregiver reporting on behalf of patient	Fuh, J. L., & Wang, S. J. (2006). Assessing quality of life in Taiwanese patients with Alzheimer's disease. International Journal of Geriatric Psychiatry: A journal of the psychiatry of late life and allied sciences, 21(2), 103-107. https://doi.org/10.1002/gps.1425		Yes	Unknown	Contact: Jeffrey Cumming, cumminj@ccf.org	Available in 75 different languages including English, French, Spanish, Italian, German, Japanese, Russian, and Chinese
Nottingham Health Profile	NHP	A simple yes/no measure of subjective health status including social, physical and emotional. An individual reads a number of statements a select whether they apply to them.	Primary care	Generic			1981/1985	UK	Criterion validity, test-retest reliability	Hunt, S. M., McKenna, S. P., McEwen, J., Williams, J., & Papp, E. (1981). The Nottingham Health Profile: subjective health status and medical consultations. Social Science & Medicine. Part A: Medical Psychology & Medical Sociology, 15(3), 221-229. https://doi.org/10.1016/0271-7123(81)90005-5 Hunt, S. M., McEwen, J., & McKenna, S. P. (1985). Measuring health status: a new tool for clinicians and e…	6: physical ability, energy, pain, sleep, social isolation, emotional reaction	Self-report	Gross, T., Schüepp, M., Attenberger, C., Pargger, H., & Amsler, F. (2012). Outcome in polytraumatized patients with and without brain injury. Acta Anaesthesiologica Scandinavica, 56(9), 1163-1174. doi: 10.1111/j.1399-6576.2012.02724.x	http://www.euro.who.int/__data/assets/pdf_file/0017/101645/WA95096GA.pdf	Yes	Yes, fees may apply	http://www.galen-research.com
Oral Health Impact Profile-14	OHIP	A measure assessing dysfunction, discomfort and disability attributed to oral conditions. Originally developed as a 49 item questionnaire, it has also been validated in a 14 item short form. Other versions have been modified for more specific oral health issues.		Oral	recurrent aphthous stomatitis		1994	Australia	Factor analysis, construct validity, internal consistency and test-retest reliability	Slade, G. D., & Spencer, A. J. (1994). Development and evaluation of the oral health impact profile. Community dental health, 11(1), 3-11. (Full text unavailable, but see https://eprovide.mapi-trust.org/instruments/oral-health-impact-profile/ohipprotocol). See also: Slade, G. D. (1997). Derivation and validation of a short‐form oral health impact profile. Community dentistry and oral epidemiology…	7: functional limitation, physical pain, psychological discomfort, physical disability, psychological disability, social disability, and handicap	Self-report	Stober, T., Danner, D., Lehmann, F., Séché, A. C., Rammelsberg, P., & Hassel, A. J. (2012). Association between patient satisfaction with complete dentures and oral health-related quality of life: two-year longitudinal assessment. Clinical oral investigations, 16(1), 313-318. https://link.springer.com/article/10.1007/s00784-010-0483-x	https://www.aihw.gov.au/getmedia/35d5e3c0-48cf-4817-9ddc-6f695a1d9eba/oral-health-for-older-people.pdf.aspx?inline=true	No	No	https://eprovide.mapi-trust.org/instruments/oral-health-impact-profile	Available in Japanese, Vietnamese, Arabic, Spanish and other languages
Osteoarthritis Quality of Life	OAQoL	A 22 item measure of quality of life in osteoarthritis,		Musculoskeletal	osteoarthritis	Osteoarthritis	2008	UK	Construct validity and Rasch analysis, internal consistency and test-retest reliability	Keenan, A. M., Mckenna, S. P., Doward, L. C., Conaghan, P. G., Emery, P., & Tennant, A. (2008). Development and validation of a needs‐based quality of life instrument for osteoarthritis. Arthritis Care & Research: Official Journal of the American College of Rheumatology, 59(6), 841-848. doi: 10.1002/art.23714	Unidimensional	Self-report	Huang, K. H., Hsieh, R. L., & Lee, W. C. (2015). Pain, physical function, and health in patients with knee osteoarthritis. Rehabilitation Nursing. https://doi.org/10.1002/rnj.234		Yes	Unknown	http://www.galenresearch.com/measures-database/
Oswestry Disability Index	ODI	Measures pain-related disability for low back pain and spinal disorders more generally and is the preferred choice in sever disability when compared with the RMQ. It is available in multiple versions and included in PROMIS.		Musculoskeletal	Back pain		1980	UK	Construct validity, internal consistency and test-retest reliability	Fairbank, J. C., Couper, J., Davies, J. B., & O’brien, J. P. (1980). The Oswestry low back pain disability questionnaire. Physiotherapy, 66(8), 271-273. https://s3.amazonaws.com/academia.edu.documents/30399446/oswestry_low_back_pain_disability_questionnaire.pdf?response-content-disposition=inline%3B%20filename%3DThe_Oswestry_low_back_pain_disability_qu.pdf&X-Amz-Algorithm=AWS4-HMAC-SHA256&X-Amz-C…	Unidimensional	Self-report	Park, S. D., & Yu, S. H. (2013). The effects of abdominal draw-in maneuver and core exercise on abdominal muscle thickness and Oswestry disability index in subjects with chronic low back pain. Journal of exercise rehabilitation, 9(2), 286. doi: 10.12965/jer.130012	http://www.horizonscanning.gov.au/internet/horizon/publishing.nsf/Content/8DA46B03741CB76FCA2577570016E96C/$File/PS%20transaxial%20anterior%20lumbar%20interbody%20fusion.pdf	Yes	Unknown	Contact: jeremy.fairbank@ndorms.ox.ac.uk
Outpatient Physical Therapy Improvement in Movement Assessment Log	OPTIMAL	Assesses the difficulty and confidence with which individuals are able to perform a range of mobility actions.		Musculoskeletal	Physiotherapy, musculoskeletal conditions and injury		2005	USA	PCA, discriminant and convergent validity, internal consistency reliability	Guccione, A. A., Mielenz, T. J., DeVellis, R. F., Goldstein, M. S., Freburger, J. K., Pietrobon, R., ... & Carey, T. S. (2005). Development and testing of a self-report instrument to measure actions: outpatient physical therapy improvement in movement assessment log (OPTIMAL). Physical therapy, 85(6), 515-530. https://doi.org/10.1093/ptj/85.6.515, Also see: https://www.sralab.org/rehabilitation-m…	2 dimensions, each with 3 subscales: difficulty (upper extremity, lower extremity, and trunk), confidence (upper extremity, lower extremity, and trunk)	Self-report	Freund, J. E., & Stetts, D. M. (2010). Use of trunk stabilization and locomotor training in an adult with cerebellar ataxia: a single system design. Physiotherapy Theory and Practice, 26(7), 447-458. doi: 10.3109/09593980903532234	https://sophia.stkate.edu/cgi/viewcontent.cgi?article=1041&context=dpt_papers	Yes	No	https://apmspineandsports.com/wp-content/uploads/2017/02/OPTIMAL-tool.pdf	Translated into Spanish, Italian.
Over the Counter Medication Impact Scale	OTC-MIS	Uses to assess the impact of over the counter medication use on patients' health-related quality of life.	Pharmacy, public health	Generic			2014	USA	EFA, construct and criterion validity, internal consistency	Mhatre, S. K., & Sansgiry, S. S. (2014). Impact of Over-the-Counter Medication Use on Patients’ Health-Related Quality of Life: Development and Psychometric Validation of Over-the-Counter Medication Impact Scale. Clinical drug investigation, 34(4), 277-286.	Unidimensional	Self-report	N/A		Unknown	Unknown	Contact: Shivani K Mhatre, sansgiry@central.uh.edu
Oxford Elbow Score	OES	A 12 item measure for patients undergoing elbow surgery.		Musculoskeletal	Elbow surgery		2008	UK	EFA/PCA (?), convergent and divergent validity, internal consistency and test-retest reliability	Dawson, J., Doll, H., Boller, I., Fitzpatrick, R., Little, C., Rees, J., ... & Carr, A. J. (2008). The development and validation of a patient-reported questionnaire to assess outcomes of elbow surgery. The Journal of bone and joint surgery. British volume, 90(4), 466-473. doi: 10.1302/0301-620X.90B4	3: elbow function, pain, social-psychological	Self-report	Brkljac, M., Kalloo, D., Hirehal, K., & Kumar, S. (2015). The effect of platelet-rich plasma injection on lateral epicondylitis following failed conservative management. Journal of orthopaedics, 12, S166-S170. https://doi.org/10.1016/j.jor.2015.10.018	https://nzoa.org.nz/system/files/NZJR%2017%20year%20Report.pdf	Yes	Yes, fees may apply	https://innovation.ox.ac.uk/outcome-measures/the-oxford-elbow-score-oes/	Translated into numerous other languages.
Oxford Hip Score	OHS	A 12 item measure developed to access function and pain in patients undergoing hip replacement surgery/		Musculoskeletal	Hip replacement		1996	UK	Construct validity, internal consistency and test-retest reliability	Dawson, J., Fitzpatrick, R., Carr, A., & Murray, D. (1996). Questionnaire on the perceptions of patients about total hip replacement. The Journal of bone and joint surgery. British volume, 78(2), 185-190. https://doi.org/10.1302/0301-620X.78B2.0780185	Unidimensional	Self-report	Hill, J. C., Diamond, O. J., O’Brien, S., Boldt, J. G., Stevenson, M., & Beverland, D. E. (2015). Early surveillance of ceramic-on-metal total hip arthroplasty. The bone & joint journal, 97(3), 300-305. doi:10.1302/0301-620X.97B3.33242 $2.00	http://www.acornregistry.org/images/Acorn-Annual-Report-2016-v12.pdf	Yes	Yes, fees may apply	https://innovation.ox.ac.uk/outcome-measures/oxford-hip-score-ohs/	Available in numerous other languages including Spanish and Chinese.
Oxford knee score	OKS	A 12 item measure originally developed for patients undergoing total knee replacement. It is a sequel to the Oxford Hip Score Items ask about the extent and frequency of pain and difficulty with movement and day-to-day activities.		Musculoskeletal	Knee replacement		1998	UK	Construct validity, internal consistency and test-retest reliability	Dawson, J., Fitzpatrick, R., Murray, D., & Carr, A. (1998). Questionnaire on the perceptions of patients about total knee replacement. The Journal of bone and joint surgery. British volume, 80(1), 63-69. https://doi.org/10.1302/0301-620X.80B1.0800063	Unidimensional	Self-report	Winemaker, M., Rahman, W. A., Petruccelli, D., & de Beer, J. (2012). Preoperative knee stiffness and total knee arthroplasty outcomes. The Journal of arthroplasty, 27(8), 1437-1441. https://doi.org/10.1016/j.arth.2011.12.015	http://www.acornregistry.org/images/Acorn-Annual-Report-2016-v12.pdf	Yes	Yes, fees may apply	https://innovation.ox.ac.uk/outcome-measures/oxford-knee-score-oks/	Available in numerous other languages including Japanese.
Oxford Participation and Activities Questionnaire	Ox-PAQ	Theoretically grounded in the World Health Organization’s International Classification of Functioning, Disability, and Health (ICF), this 23-item instrument measures activity and participation among those with chronic diseases.	Chronic diseases care	Generic			2016	UK	PCA, concurrent and known-groups validity, internal consistency, test-retest reliability.	Morley, D., Dummett, S., Kelly, L., Dawson, J., Fitzpatrick, R., & Jenkinson, C. (2016). Validation of the Oxford participation and activities questionnaire. Patient related outcome measures, 7, 73. doi: 10.2147/PROM.S96822. Siegert, R. J., Gao, W., Walkey, F. H., & Higginson, I. J. (2010). Psychological well-being and quality of care: a factor-analytic examination of the palliative care outcome …	3: routine activities, emotional wellbeing, social engagement	Self-report	Morley, D., Dummett, S., Kelly, L., Fitzpatrick, R., & Jenkinson, C. (2018). Predictors of activity and participation across neurodegenerative conditions: a comparison of people with motor neurone disease, multiple sclerosis and Parkinson’s disease. BMC neurology, 18(1), 19. https://doi.org/10.1186/s12883-018-1024-5		Yes	Yes, fees may apply	https://innovation.ox.ac.uk/outcome-measures/oxford-participation-activities-questionnaire-ox-paq/
Oxford Shoulder Score	OSS	A 12 item measure assessing the outcomes of shoulder surgery.		Musculoskeletal	shoulder surgery		1996	UK	Construct validity, internal consistency and test-retest reliability	Dawson, J., Fitzpatrick, R., & Carr, A. (1996). Questionnaire on the perceptions of patients about shoulder surgery. The Journal of bone and joint surgery. British volume, 78(4), 593-600.	Unidimensional	Self-report	Boyle, M. J., Youn, S. M., Frampton, C. M., & Ball, C. M. (2013). Functional outcomes of reverse shoulder arthroplasty compared with hemiarthroplasty for acute proximal humeral fractures. Journal of shoulder and elbow surgery, 22(1), 32-37. https://doi.org/10.1016/j.jse.2012.03.006		Yes	Yes, fees may apply	https://innovation.ox.ac.uk/outcome-measures/oxford-shoulder-score-oss/	Translated into numerous other languages.
Padova inflammatory bowel disease quality of life	PIBDQL	to assess quality of life in patients with inflammatory bowel disease		Gastrointestinal	ulcerative colitis		1995	Italy	Construct validity	Martin, A., Leone, L., Fries, W., & Naccarato, R. (1995). Quality of life in inflammatory bowel disease. The Italian journal of gastroenterology, 27(8), 450-454. https://europepmc.org/abstract/med/8775474 Scarpa, M., Victor, C. J., O’Connor, B. I., Cohen, Z., & McLeod, R. S. (2009). Validation of an English version of the Padova quality of life instrument to assess quality of life following ileal…	4: intestinal symptoms, systemic symptoms, emotional function, social function	Self-report	N/A		Unknown	Unknown	Contact: Robin McLeod, rmcleod@mtsinai.on.ca	Originally validated in Italian. English version validated in the US
Palliative Care Outcome Scale	POS	A 10-item measure for those receiving palliative care which involves a more holistic focus across physical, psychological, or spiritual domains. Originally developed for advanced cancer patients, but has also been used for e.g., patients with multiple sclerosis. Currently being superseded by the Integrated POS, however, validation is still ongoing for this new instrument.	Palliative care, advanced cancer patients	Generic			1999	UK	Construct and criterion validity, test-retest and internal consistency reliability, comparison between staff and patients	Hearn, J., & Higginson, I. J. (1999). Development and validation of a core outcome measure for palliative care: the palliative care outcome scale. Palliative Care Core Audit Project Advisory Group. BMJ Quality & Safety, 8(4), 219-227.	unclear: originally developed as 10 single items reflecting important aspects of palliative care. Subsequent EFA/CFA identified 2: psychological wellbeing, perceived quality of palliative care received.	Self-report, staff proxy	Edmonds, P., Hart, S., Gao, W., Vivat, B., Burman, R., Silber, E., & Higginson, I. J. (2010). Palliative care for people severely affected by multiple sclerosis: evaluation of a novel palliative care service. Multiple Sclerosis Journal, 16(5), 627-636. doi: 10.1177/1352458510364632		Yes	No	https://pos-pal.org/maix/pos-in-english.php	Validated in numerous languages. Website has extensive resources and details about the different versions. https://pos-pal.org/maix/pos-and-ipos-summary.php
pancreatic cancer disease impact	PACADI	8-item disease-specific, patient-reported outcome measure of pancreatic cancer.		Cancer	Cancer - pancreatic		2013	Norway	Construct validity	Heiberg, T., Nordby, T., Kvien, T. K., & Buanes, T. (2013). Development and preliminary validation of the pancreatic cancer disease impact score. Supportive Care in Cancer, 21(6), 1677-1684. http://dx.doi.org/10.1007/s00520-012-1713-3	8: Pain/discomfort, fatigue, anxiety, bowel and/or digestive problems, loss of appetite, dry mouth, itchiness, nausea	Self-report	N/A		Unknown	Unknown	Contact: Turid Heiberg, Turid.Heiberg@ldh.no
Parkinson's Disease Quality of Life Questionnaire	PDQ	A 39 item instrument assessing health status and the impact of Parkinson's disease. A number of shorter forms of the measure are also available.		Neurological	Parkinson's disease		1995	UK	Factor analysis, construct validity, internal consistency and test-retest reliability	Peto, V., Jenkinson, C., Fitzpatrick, R., & Greenhall, R. (1995). The development and validation of a short measure of functioning and well being for individuals with Parkinson's disease. Quality of life research, 4(3), 241-248. https://link.springer.com/content/pdf/10.1007/BF02260863.pdf See also: Peto, V., Jenkinson, C., & Fitzpatrick, R. (1998). PDQ-39: a review of the development, validation …	8: mobility, activities of daily living, emotional wellbeing, stigma, social support, cognitions, communication, bodily discomfort	Self-report	Skorvanek, M., Rosenberger, J., Gdovinova, Z., Nagyova, I., Saeedian, R. G., Groothoff, J. W., & Dijk, J. P. (2013). Apathy in elderly nondemented patients with Parkinson's disease: clinical determinants and relationship to quality of life. Journal of geriatric psychiatry and neurology, 26(4), 237-243. doi: 10.1177/0891988713500587	http://www.msac.gov.au/internet/msac/publishing.nsf/Content/AFC95DF9AD9D1895CA25801000123B1B/$File/1092-Assessment-Report.pdf	Yes	Yes, fees may apply	https://innovation.ox.ac.uk/outcome-measures/parkinsons-disease-questionnaire-pdq-39-pdq-8/
Parkinson's Impact Scale	PIMS	A 10 item quality of life measurement instrument assessing the impact of idiopathic Parkinson's Disease on 10 aspects of a patient’s emotional, social and economic life.		Neurological	Parkinson's disease - idiopathic		1996	Canada	Factor analysis, construct validity, internal consistency and test-retest reliability	Calne, S., Schulzer, M., Mak, E., Guyette, C., Rohs, G., Hatchard, S., ... & Beaudet, L. (1996). Validating a quality of life rating scale for idiopathic parkinsonism: Parkinson's Impact Scale (PIMS). Parkinsonism & Related Disorders, 2(2), 55-61. https://doi.org/10.1016/1353-8020(95)00026-7	4: psychological, social, physical and financial	Self-report	Serrano‐Dueñas, M., Calero, B., Serrano, S., Serrano, M., & Coronel, P. (2010). Metric properties of the mini‐mental Parkinson and SCOPA‐COG scales for rating cognitive deterioration in Parkinson's disease. Movement Disorders, 25(15), 2555-2562. doi: 10.1002/mds.23322		No	No	Contact information not available
Patient Activation Measure	PAM	A measure of patient engagement including knowledge, skill, and confidence for self‐management. It is available in a 22-item and a shorter version.	Public health and health policy	Generic			2004	USA	Criterion validity, Rasch analysis, test-retest reliability	Hibbard, J. H., Stockard, J., Mahoney, E. R., & Tusler, M. (2004). Development of the Patient Activation Measure (PAM): conceptualizing and measuring activation in patients and consumers. Health services research, 39(4p1), 1005-1026. https://doi.org/10.1111/j.1475-6773.2004.00269.x	Unidimensional	Self-report	Greene, J., Hibbard, J. H., Sacks, R., Overton, V., & Parrotta, C. D. (2015). When patient activation levels change, health outcomes and costs change, too. Health Affairs, 34(3), 431-437. https://doi.org/10.1377/hlthaff.2014.0452	https://lra.le.ac.uk/bitstream/2381/40449/2/PAM%20learning%20set_final%20evaluation%20report_final.pdf	Yes	Yes, fees may apply	https://www.insigniahealth.com/products/product-licensing
Patient Assessment of Chronic Illness Care	PACIC	A 20-item measure assess the extent to which patients receive care in line with the Chronic Care Model. Also available in a shorter and longer form and different versions for different populations e.g., older persons.	Chronic diseases care	Generic			2005	USA	CFA, convergent validity, test-retest and internal consistency reliability	Glasgow, R. E., Wagner, E. H., Schaefer, J., Mahoney, L. D., Reid, R. J., & Greene, S. M. (2005). Development and validation of the patient assessment of chronic illness care (PACIC). Medical care, 436-444. https://www.jstor.org/stable/3768396?seq=1#metadata_info_tab_contents	5: Patient activation, Delivery system design/decision support, goal setting/tailoring, problem-solving/contextual, follow-up/coordination	Self-report	Aung, E., Ostini, R., Dower, J., Donald, M., Coll, J. R., Williams, G. M., & Doi, S. A. (2016). Patient assessment of chronic illness care (PACIC) in type 2 diabetes: a longitudinal study. Evaluation & the health professions, 39(2), 185-203.		Yes	Yes, fees may apply	http://www.improvingchroniccare.org/index.php?p=User_Info&s=227	Validated in Australia for diabetes care.
Patient Assessment of Gastrointestinal Disorders - Quality of life	PAGI-QoL	To measure quality of life in patients with upper Gastrointestinal disorders. PAGI-QoL which measures quality of life outcomes of patients with upper Gastrointestinal disorders, was developed in parallel with a complementary instrument to comprehensively measure disease specific symptoms (PAGI-SYM). These instruments can be used separately or together.		Gastrointestinal	Gastrointestinal disorders: GERD, dyspepsia, and gastroparesis		2004	US, France, Germany, Italy, the Netherlands, and Poland	Construct validity, concurrent validity	Trudeau, E., Marquis, P., Kahrilas, P., Stanghellini, V., Talley, N. J., Tack, J., ... & Dubois, D. (2004). Cross-cultural development and validation of a patient self-administered questionnaire to assess quality of life in upper gastrointestinal disorders: The PAGI-QOL©. Quality of Life Research, 13(10), 1751-1762. https://link.springer.com/article/10.1007/s11136-004-8751-3	5: Daily Activities, Clothing, Diet and Food Habits, Relationship, Psychological Well-Being and Distress	Self-report	Olausson, E. A., Störsrud, S., Grundin, H., Isaksson, M., Attvall, S., & Simrén, M. (2014). A small particle size diet reduces upper gastrointestinal symptoms in patients with diabetic gastroparesis: a randomized controlled trial. The American journal of gastroenterology, 109(3), 375. doi: 10.1038/ajg.2013.453		Yes	Unknown	Contact: Christine de la Loge, cdelaloge@mapi.fr	Available in five langauges: Dutch, French, German, Italian, and Polish
Patient Assessment of Gastrointestinal Disorders - Symptom severity index	PAGI-SYM	To measure symptom severity in patients with upper Gastrointestinal disorders. PAGI-SYM which measures specific symptoms of patients with upper Gastrointestinal disorders, was developed in parallel with a complementary instrument to comprehensively measure disease QoL outcomes (PAGI-QoL). These instruments can be used separately or together.		Gastrointestinal	Gastrointestinal disorders: GERD, dyspepsia, and gastroparesis		2004	US, France, Germany, Italy, the Netherlands, and Poland	Construct validity	Rentz, A. M., Kahrilas, P., Stanghellini, V., Tack, J., Talley, N. J., Trudeau, E., ... & Revicki, D. A. (2004). Development and psychometric evaluation of the patient assessment of upper gastrointestinal symptom severity index (PAGI-SYM) in patients with upper gastrointestinal disorders. Quality of Life Research, 13(10), 1737-1749. https://link.springer.com/article/10.1007/s11136-004-9567-x	6: heartburn/regurgitation, nausea/vomiting, post-prandial fullness/early satiety, bloating, upper abdominal pain, and lower abdominal pain	Self-report	Olausson, E. A., Störsrud, S., Grundin, H., Isaksson, M., Attvall, S., & Simrén, M. (2014). A small particle size diet reduces upper gastrointestinal symptoms in patients with diabetic gastroparesis: a randomized controlled trial. The American journal of gastroenterology, 109(3), 375. doi: 10.1038/ajg.2013.453		Yes	Unknown	Contact: Anne M. Rentz, rentz@medtap.com	Available in five langauges: Dutch, French, German, Italian, and Polish
Patient Experience with Treatment and Self-Management	PETS	A comprehensive patient-reported measure of treatment burden	General	Generic			2017	USA	Confirmatory factor analysis supported the 9 factor structure. Scales showed good internal consistency.	Eton, D. T., Yost, K. J., Lai, J. S., Ridgeway, J. L., Egginton, J. S., Rosedahl, J. K., ... & Odell, L. (2017). Development and validation of the Patient Experience with Treatment and Self-management (PETS): a patient-reported measure of treatment burden. Quality of Life Research, 26(2), 489-503.	9: Medical information, medications, medical appointments, monitoring health, interpersonal challenges, medical/healthcare expenses, difficulty with healthcare services, role/social activity limitations, physical/mental exhaustion	Self-report	Song, M. K., Paul, S., Plantinga, L., Henry, C., & Turberville-Trujillo, L. (2019). Social Networks of Self-Care and Perceived Treatment Burden Among Patients on In-Center Hemodialysis. Kidney Medicine.		Unknown	Unknown	Contact: Eton David, eton.david@mayo.edu
Patient Generated Index	PGI	A flexible and individualised measure of health-related quality of life, allowing patients to generate their own impacts and priorities. It asks patients to nominate the 5 most important areas where their condition has affected them, then rate how badly affected they have been in these areas. Finally patients distribute 60 points according to the extent they would try to improve one or all of tho…		Generic			1994	UK	Criterion and construct validity, test-retest reliability	Ruta, D. A., Garratt, A. M., Leng, M., Russell, I. T., & MacDonald, L. M. (1994). A new approach to the measurement of quality of life: the Patient-Generated Index. Medical care, 1109-1126. https://www.jstor.org/stable/pdf/3766320.pdf	single score	Self-report	Ala’S, A., Gagnon, B., Rodríguez, A. M., & Mayo, N. E. (2016). Using a personalized measure (Patient Generated Index (PGI)) to identify what matters to people with cancer. Supportive Care in Cancer, 24(1), 437-445. https://link.springer.com/article/10.1007/s00520-015-2821-7		Unknown	Unknown	https://www.researchgate.net/profile/Danny_Ruta
Patient Health Questionnaire	PHQ	The PHQ, the self-administered version of the PRIME-MD, contains mood, anxiety, alcohol, eating, and somatoform modules as covered in the original PRIME-MD. The PHQ-9 is specific to depression.		Mental health	Depressive disorders, Anxiety disorders, Alcohol disorders		1999	USA	Internal consistency, construct validity, criterion validity and responsiveness to change has been demonstrated.	Kroenke, K., Spitzer, R. L., & Williams, J. B. (2001). The PHQ‐9: validity of a brief depression severity measure. Journal of general internal medicine, 16(9), 606-613. doi: 10.1046/j.1525-1497.2001.016009606.x Kroenke, K., Spitzer, R. L., & Williams, J. B. (2002). The PHQ-15: validity of a new measure for evaluating the severity of somatic symptoms. Psychosomatic medicine, 64(2), 258-266.	5: Depression, Anxiety, Somatoform, Alcohol, Eating	Self-report	Manea, L., Gilbody, S., & McMillan, D. (2012). Optimal cut-off score for diagnosing depression with the Patient Health Questionnaire (PHQ-9): a meta-analysis. Cmaj, 184(3), E191-E196.	https://www.aafp.org/afp/2012/0115/p139.pdf	Yes	No	https://www.phqscreeners.com/	There are numerous translations of the PHQ as well as the PHQ-9, which are freely downloadable on the PHQ website
Patient Perception of Integrated Care	PPIC	A measure of the integration of care received by chronically ill.	Chronic diseases care	Generic			2012	USA	EFA, discriminant validity, internal consistency	Singer, S. J., Friedberg, M. W., Kiang, M. V., Dunn, T., & Kuhn, D. M. (2013). Development and preliminary validation of the patient perceptions of integrated care survey. Medical Care Research and Review, 70(2), 143-164. https://doi.org/10.1177/1077558712465654	6: Information Flow to Your Doctor, Information Flow to Your Specialist, Information Flow to Other Providers in Your Doctor’s Office, Coordination With Home and Community Resources, Postvisit Information Flow to the Patient, Patient Centeredness	Self-report	Mohr, D. C., Benzer, J. K., Vimalananda, V. G., Singer, S. J., Meterko, M., McIntosh, N., ... & Charns, M. P. (2019). Organizational coordination and patient experiences of specialty care integration. Journal of general internal medicine, 1-7. doi: 10.1007/s11606-019-04973-0		Unknown	Unknown	help@integratedpatientcare.org, https://www.hsph.harvard.edu/ppic/ppic-resources/the-survey/	Available in Spanish.
Patient Perception of Migraine Questionnaire	PPMQ	A 15 item measure designed to assess patient satisfaction with migraine therapy. The measure was further validated in its revised form in 2006.		Neurological	Migraine		2002	USA	PCA, construct validity and item response theory analysis, internal consistency and test-retest reliability	Davis, K. H., Black, L., & Sleath, B. (2002). Validation of the patient perception of migraine questionnaire. Value in Health, 5(5), 422-430. https://doi.org/10.1046/J.1524-4733.2002.55120.x See also: Revicki, D. A., Kimel, M., Beusterien, K., Kwong, J. W., Varner, J. A., Ames, M. H., ... & Cady, R. K. (2006). Validation of the revised Patient Perception of Migraine Questionnaire: measuring satis…	Unidimensional	Self-report	Landy, S., DeRossett, S. E., Rapoport, A., Rothrock, J., Ames, M. H., McDonald, S. A., & Burch, S. P. (2007). Two double-blind, multicenter, randomized, placebo-controlled, single-dose studies of sumatriptan/naproxen sodium in the acute treatment of migraine: function, productivity, and satisfaction outcomes. Medscape General Medicine, 9(2), 53.		Yes	Unknown	Copyright owned by GlaxoSmithKline, specific contact details unkown
Patient Reported Evaluation of Cognitive State	PRECiS	PRECiS is a 27 item patient-centred, practical and reliable measure assessing perceived impact of cognitive problems from the unique perspective of stroke survivors.		Cardiovascular	Stroke		2016	UK	Construct validity, factor analysis	Patchick, E. L., Horne, M., Woodward‐Nutt, K., Vail, A., & Bowen, A. (2015). Development of a patient‐centred, patient‐reported outcome measure (PROM) for post‐stroke cognitive rehabilitation: qualitative interviews with stroke survivors to inform design and content. Health Expectations, 18(6), 3213-3224. https://doi.org/10.1111/hex.12311 Patchick, E., Vail, A., Wood, A., & Bowen, A. (2016). PREC…	4: skills, life, mood, self	Self-report	N/A		Yes	No	https://www.click2go.umip.com/i/coa/precis.html
Patient Reported Outcome version of Common-Terminology-Criteria-for-Adverse-Events	PRO-CTCAE	A patient-reported outcome measure of symptomatic toxicity in patients on cancer clinical trials. It was designed to be used as a companion to the Common Terminology Criteria for Adverse Events (CTCAE), the standard lexicon for adverse event reporting in cancer trials. The PRO-CTCAE includes an item library of 124 items representing 78 symptomatic toxicities drawn from the CTCAE https://healthcar…	Cancer settings - outpatients	Cancer	Cancer - general		2014	USA	Construct validity	Basch, E., Reeve, B. B., Mitchell, S. A., Clauser, S. B., Minasian, L. M., Dueck, A. C., ... & Bruner, D. W. (2014). Development of the National Cancer Institute’s patient-reported outcomes version of the common terminology criteria for adverse events (PRO-CTCAE). Journal of the National Cancer Institute, 106(9), dju244. https://doi.org/10.1093/jnci/dju244 Dueck, A. C., Mendoza, T. R., Mitchell, …	Unclear	Self-report	Friese, C. R., Harrison, J. M., Janz, N. K., Jagsi, R., Morrow, M., Li, Y., ... & Hofer, T. P. (2017). Treatment‐associated toxicities reported by patients with early‐stage invasive breast cancer. Cancer, 123(11), 1925-1934. https://onlinelibrary.wiley.com/doi/pdf/10.1002/cncr.30547		Yes	No	https://healthcaredelivery.cancer.gov/pro-ctcae/overview.html	Translated into various languages
Patient Satisfaction and Preference Questionnaire	PASAPQ	A multi-item measure of respiratory inhalation device satisfaction and preference designed to be easily understood and administered to patients with asthma and COPD.		Respiratory	Asthma, Chronic obstructive pulmonary disease (COPD)		2005	USA	Internal consistency, discriminant validity and responsiveness have been demonstrated.	Kozma, C. M., Slaton, T. L., Monz, B. U., Hodder, R., & Reese, P. R. (2005). Development and validation of a patient satisfaction and preference questionnaire for inhalation devices. Treatments in respiratory medicine, 4(1), 41-52. https://doi.org/10.2165/00151829-200504010-00005	2: Performance, and Convenience	Self-report	Pascual, S., Feimer, J., De Soyza, A., Roig, J. S., Haughney, J., Padullés, L., ... & Chrystyn, H. (2015). Preference, satisfaction and critical errors with Genuair and Breezhaler inhalers in patients with COPD: a randomised, cross-over, multicentre study. NPJ primary care respiratory medicine, 25, 15018.		Unknown	Unknown	Contact: Brigitta.Monz@boehringer-ingelheim.com
Patient-Oriented Eczema Measure	POEM	To monitor disease activity in children and adults with atopic eczema. Measures also available for proxy completion		Skin	Eczema		2004	USA	Construct validity, criterion validity	Charman, C. R., Venn, A. J., & Williams, H. C. (2004). The patient-oriented eczema measure: development and initial validation of a new tool for measuring atopic eczema severity from the patients’ perspective. Archives of dermatology, 140(12), 1513-1519. doi: 10.1001/archderm.140.12.1513	Unidimensional	Self-report	Francis, N. A., Ridd, M. J., Thomas-Jones, E., Shepherd, V., Butler, C. C., Hood, K., ... & Wootton, M. (2016). A randomised placebo-controlled trial of oral and topical antibiotics for children with clinically infected eczema in the community: the ChildRen with Eczema, Antibiotic Management (CREAM) study. https://www.ncbi.nlm.nih.gov/books/NBK348956/		Yes	No	https://www.nottingham.ac.uk/research/groups/cebd/resources/poem.aspx
Patient-Reported Outcome Measurement Information System	PROMIS	Overseen by the National Institute of Health (NIH), PROMIS includes a suite of item banks relevant across a range of common medical conditions. It therefore includes both generic, and symptom and disease-specific, PROM item banks. Item selection relies on item-response theory, where new items are selected based on previous responses by participants (i.e., computer adaptive testing). This enables …	Chronic diseases care	Generic			2010	USA	ongoing - some item banks (e.g., fatigue, physical function, pain, emotional distress) and survey forms have undergone validation (construct validity, reliability according to IRT), while others have been validated in specific populations	Cella, D., Riley, W., Stone, A., Rothrock, N., Reeve, B., Yount, S., ... & Cook, K. (2010). The Patient-Reported Outcomes Measurement Information System (PROMIS) developed and tested its first wave of adult self-reported health outcome item banks: 2005–2008. Journal of clinical epidemiology, 63(11), 1179-1194. https://doi.org/10.1016/j.jclinepi.2010.04.011 See also: http://www.healthmeasures.net/…	unclear	Self-report	Wagner, L. I., Schink, J., Bass, M., Patel, S., Diaz, M. V., Rothrock, N., ... & Cella, D. (2015). Bringing PROMIS to practice: brief and precise symptom screening in ambulatory cancer care. Cancer, 121(6), 927-934. https://doi.org/10.1002/cncr.29104	https://www.aci.health.nsw.gov.au/__data/assets/pdf_file/0003/402087/Overview-of-the-PROMIS-29_EH-140817.pdf	Yes	Yes, fees may apply	http://www.healthmeasures.net/explore-measurement-systems/promis/obtain-administer-measures	Extensive range of survey tools to cover a multitude of conditions and symptoms.
Patient-Reported Wrist Evaluation	PRWE	A brief 15 item questionnaire measuring wrist pain and disability. There is also a modified wrist/had version (PRWHE).		Musculoskeletal	Wrist osteoarthritis	Osteoarthritis	1998	Canada	Construct and criterion validity, test-retest reliability	MacDermid, J. C., Turgeon, T., Richards, R. S., Beadle, M., & Roth, J. H. (1998). Patient rating of wrist pain and disability: a reliable and valid measurement tool. Journal of orthopaedic trauma, 12(8), 577-586. https://ovidsp.tx.ovid.com/sp-3.33.0b/ovidweb.cgi?QS2=434f4e1a73d37e8c6d5cc3ea7a7100e08c0b5c238d501cd66f0528a73f7963b8db53d40f5c02c956fc86a3d59c1afb6c6a61cf7483b489bc00b8166bd4a62949d432…	2: pain, function	Self-report	Nydick, J. A., Watt, J. F., Garcia, M. J., Williams, B. D., & Hess, A. V. (2013). Clinical outcomes of arthrodesis and arthroplasty for the treatment of posttraumatic wrist arthritis. The Journal of hand surgery, 38(5), 899-903. https://doi.org/10.1016/j.jhsa.2013.02.013		Unknown	Unknown	https://www.researchgate.net/profile/Joy_Macdermid
Peak Pruritus Numerical Rating Scale	Peak Pruritus NRS	To evaluate worst itch intensity in adults with moderate-to-severe atopic dermatitis. The Peak Pruritus Numerical Rating Scale (NRS) was developed and validated as a single-item, patient-reported outcome (PRO) of itch severity.		Skin	Dermatitis		2019	USA	Construct validity, known-groups validity	Yosipovitch, G., Reaney, M., Mastey, V., Eckert, L., Abbé, A., Nelson, L., ... & Akinlade, B. (2019). Peak Pruritus Numerical Rating Scale: psychometric validation and responder definition for assessing itch in moderate‐to‐severe atopic dermatitis. British Journal of Dermatology. doi: 10.1111/bjd.17744 https://onlinelibrary.wiley.com/doi/pdf/10.1111/bjd.17744	Unidimensional: Itch severity	Self-report	N/A		Unknown	Unknown	Contact: Gil Yosipovitch, yosipog@gmail.com
Pediatric quality of life inventory	PedsQL	Measures health-related quality of life in children and adolescents (2-18 years). Includes Generic Core Scales (23-items) with an expanding number of Disease-specific Modules (e.g., gastrointestinal symptoms) also available.	General - Child and adolescent	Generic			2001	USA	known-groups validity, internal consistency reliability, ongoing validation for disease-specific modules	Varni, J. W., Seid, M., & Kurtin, P. S. (2001). PedsQL™ 4.0: Reliability and validity of the Pediatric Quality of Life Inventory™ Version 4.0 Generic Core Scales in healthy and patient populations. Medical care, 39(8), 800-812.	4: Physical, Emotional, Social, School	Self-report, parent proxy	Fisak, B., Belkin, M. H., Von Lehe, A. C., & Bansal, M. M. (2012). The relation between health‐related quality of life, treatment adherence and disease severity in a paediatric sickle cell disease sample. Child: care, health and development, 38(2), 204-210. doi:10.1111/j.1365-2214.2011.01223.x	https://ahsri.uow.edu.au/content/groups/public/@web/@chsd/@aroc/documents/doc/uow240735.pdf	Yes	Yes, fees may apply	https://www.pedsql.org/conditions.html	Available in multiple other languages
Pelvic Floor Distress Inventory	PFDI	The Pelvic Floor Distress Inventory (PFDI) and the Pelvic Floor Impact Questionnaire (PFIQ) are two complementary condition‐specific health‐related quality of life questionnaires for women with pelvic floor disorders		Reproductive and Maternal	pelvic floor disorders		2001	USA	internal reliability, test–retest reliability, and validity (face validity, content validity, construct validity)	Barber, M. D., Kuchibhatla, M. N., Pieper, C. F., & Bump, R. C. (2001). Psychometric evaluation of 2 comprehensive condition-specific quality of life instruments for women with pelvic floor disorders. American journal of obstetrics and gynecology, 185(6), 1388-1395. https://doi.org/10.1067/mob.2001.118659	3: the UDI, the Pelvic Organ Prolapse Distress Inventory (POPDI), and the Colorectal–anal Distress Inventory (CRADI)	Self-report	Nygaard, I., Brubaker, L., Zyczynski, H. M., Cundiff, G., Richter, H., Gantz, M., ... & Warren, L. K. (2013). Long-term outcomes following abdominal sacrocolpopexy for pelvic organ prolapse. Jama, 309(19), 2016-2024.		Unknown	Unknown	Contact information not available
Pelvic Floor Incontinence Questionnaire	PFIQ	The Pelvic Floor Distress Inventory (PFDI) and the Pelvic Floor Impact Questionnaire (PFIQ) are two complementary condition‐specific health‐related quality of life questionnaires for women with pelvic floor disorders		Reproductive and Maternal	pelvic floor disorders		2001	USA	internal reliability, test–retest reliability, and validity (face validity, content validity, construct validity)	Barber, M. D., Kuchibhatla, M. N., Pieper, C. F., & Bump, R. C. (2001). Psychometric evaluation of 2 comprehensive condition-specific quality of life instruments for women with pelvic floor disorders. American journal of obstetrics and gynecology, 185(6), 1388-1395. https://doi.org/10.1067/mob.2001.118659	3: the Urinary Impact Questionnaire (UIQ), the Pelvic Organ Prolapse Impact Questionnaire (POPIQ), and the Colo-Rectal-Anal Impact Questionnaire (CRAIQ)	Self-report	Paraiso, M. F. R., Jelovsek, J. E., Frick, A., Chen, C. C. G., & Barber, M. D. (2011). Laparoscopic compared with robotic sacrocolpopexy for vaginal prolapse: a randomized controlled trial. Obstetrics & Gynecology, 118(5), 1005-1013.		Unknown	Unknown	Contact information not available
Pelvic Organ Prolapse/Incontinence Sexual Questionnaire	PISQ	31 item questionnaire to evaluate sexual functioning in women with urinary incontinence or pelvic organ prolapse		Reproductive and Maternal	Urogynaecology conditions		1999	USA	Factor analysis, internal consistency, correlation score with other questionnaires	Rogers, R. G., Kammerer-Doak, D., Villarreal, A., Coates, K., & Qualls, C. (2001). A new instrument to measure sexual function in women with urinary incontinence or pelvic organ prolapse. American journal of obstetrics and gynecology, 184(4), 552-558. doi:10.1067/mob.2001.111100	3: Behavioral/Emotive, Physical, and Partner-Related	Self-report	Rogers, G. R., Villarreal, A., Kammerer-Doak, D., & Qualls, C. (2001). Sexual function in women with and without urinary incontinence and/or pelvic organ prolapse. International Urogynecology Journal, 12(6), 361-365.		No	No	Contact information not available
Peripheral artery questionnaire	PAQ	To quantify patients' physical limitations, symptoms, social function, treatment satisfaction, and quality of life in patients with Peripheral Arterial Disease		Cardiovascular	Peripheral Arterial Disease		1998	USA	Construct validity	Spertus, J., Jones, P., Poler, S., & Rocha-Singh, K. (2004). The peripheral artery questionnaire: a new disease-specific health status measure for patients with peripheral arterial disease. American heart journal, 147(2), 301-308. https://doi.org/10.1016/j.ahj.2003.08.001	7: physical limitation, symptoms, symptom stability, social limitation, treatment satisfaction, quality of life, summary score	Self-report	Mastenbroek, M. H., Hoeks, S. E., Pedersen, S. S., op Reimer, W. S., Voute, M. T., & Verhagen, H. J. M. (2012). Gender disparities in disease-specific health status in postoperative patients with peripheral arterial disease. European Journal of Vascular and Endovascular Surgery, 43(4), 433-440. https://doi.org/10.1016/j.ejvs.2011.12.022		Yes	Yes, fees may apply	https://cvoutcomes.org/faqs/3030#3162
PolyCystic Ovary Syndrome Questionnaire	PCOSQ	a 26 item self-administered questionnaire for measuring health-related quality of life (HRQL) in women with polycystic ovary syndrome (PCOS)		Reproductive and Maternal	polycystic ovary syndrome		1998	USA	Factor analysis	Cronin, L., Guyatt, G., Griffith, L., Wong, E., Azziz, R., Futterweit, W., ... & Dunaif, A. (1998). Development of a health-related quality-of-life questionnaire (PCOSQ) for women with polycystic ovary syndrome (PCOS). The Journal of Clinical Endocrinology & Metabolism, 83(6), 1976-1987. https://doi.org/10.1210/jcem.83.6.4990	5: emotions, body hair, weight, infertility, menstrual problems	Self-report	McCook, J. G., Reame, N. E., & Thatcher, S. S. (2005). Health‐related quality of life issues in women with polycystic ovary syndrome. Journal of Obstetric, Gynecologic, & Neonatal Nursing, 34(1), 12-20.		Yes	Yes, fees may apply	Contact: MILO at McMaster University, milo@mcmaster.ca
Pressure Ulcer Quality of Life	PU-QOL	Measures health-related quality of life outcomes for patients with pressure ulcers (include the relative ulcer burden experienced).	Hospital, long-term care	Generic			2015	UK	Rasch analysis, known grown and convergent validity, internal consistency reliability	Nixon, J., Nelson, E. A., Rutherford, C., Coleman, S., Muir, D., Keen, J., ... & Collinson, M. (2015). Pressure UlceR Programme Of reSEarch (PURPOSE): using mixed methods (systematic reviews, prospective cohort, case study, consensus and psychometrics) to identify patient and organisational risk, develop a risk assessment tool and patient-reported outcome Quality of Life and Health Utility measur…	10: pain, exudate, odour, sleep, vitality, mobility/movement, daily activities, emotional well-being, self-consciousness and appearance, and participation	Self-report	N/A		Unknown	Unknown	Contact: Jane Nixon, j.e.nixon@leeds.ac.uk
Primary Care Outcomes Questionnaire	PCOQ	A 24-item questionnaire designed to measure outcomes in primary care.	Primary care	Generic			2018	UK	Internal consistency and exploratory factor analysis demonstrated reliability and validity for the PCOQ.	Murphy, M., Hollinghurst, S., Cowlishaw, S., & Salisbury, C. (2018). Primary Care Outcomes Questionnaire: psychometric testing of a new instrument. Br J Gen Pract, 68(671), e433-e440.	4: health and wellbeing, health knowledge and self-care, confidence in health provision, confidence in health plan	Self-report	N/A		Yes	No	http://www.bristol.ac.uk/primaryhealthcare/resources/pcoq/
Problem areas in diabetes scale	PAID	To assess emotional functioning in diabetes		Endocrine	Type 1 and 2 diabetes		1995	USA	Concurrent validity	Polonsky, W. H., Anderson, B. J., Lohrer, P. A., Welch, G., Jacobson, A. M., Aponte, J. E., & Schwartz, C. E. (1995). Assessment of diabetes-related distress. Diabetes care, 18(6), 754-760. https://doi.org/10.2337/diacare.18.6.754	Unidimensional	Self-report	Halperin, F., Ding, S. A., Simonson, D. C., Panosian, J., Goebel-Fabbri, A., Wewalka, M., ... & Lautz, D. (2014). Roux-en-Y gastric bypass surgery or lifestyle with intensive medical management in patients with type 2 diabetes: feasibility and 1-year results of a randomized clinical trial. JAMA surgery, 149(7), 716-726. doi: 10.1001/jamasurg.2014.514 file:///C:/Users/mq20162239/Downloads/soi14003…		Yes	No	Contact: Dr G. Welch, Garry.Welch@Joslin.Harvard.edu	Available in nine other langauges
Profile of Mood States	POMS	A 65-item measure of psychological distress. The second edition of the Profile of mood states scale is known as the POMS-short form (37 items). The short form is considered to be a great alternative to the long form if a briefer measure of psychological distress is needed. A bipolar version of the POMS also exists (POMS-BI).		Mental health	Psychological distress		1971	USA	The POMS short form has been demonstrated to have very comparable reliability and validity to the long form.	McNair, D. M. (1971). Manual profile of mood states. Educational & Industrial testing service. Curran, S. L., Andrykowski, M. A., & Studts, J. L. (1995). Short form of the profile of mood states (POMS-SF): psychometric information. Psychological assessment, 7(1), 80.	6: Tension or Anxiety, Anger or Hostility, Vigour or Activity, Fatigue or Inertia, Depression or Dejection, Confusion or Bewilderment.	Self-report	Rossi, V., & Pourtois, G. (2012). Transient state-dependent fluctuations in anxiety measured using STAI, POMS, PANAS or VAS: a comparative review. Anxiety, Stress & Coping, 25(6), 603-645. https://doi.org/10.1080/10615806.2011.582948		Yes	Yes, fees may apply	https://shop.acer.edu.au/profile-of-mood-states-2nd-edition-poms-2tm
Progressive Deterioration Scale	PDS	To examine the ability of patients to accomplish basic activities of daily living (ADL) in 11 areas believed to specifically affect the quality of life of Alzheimer's disease patients		Neurological	Alzheimer's disease		1989	USA	Construct validity	DeJong, R., Osterlund, O. W., & Roy, G. W. (1989). Measurement of quality-of-life changes in patients with Alzheimer's disease. Clinical therapeutics, 11(4), 545-554. https://europepmc.org/abstract/med/2776169	11: unclear	Proxy, caregiver reporting on behalf of patient	Poirier, J., Delisle, M. C., Quirion, R., Aubert, I., Farlow, M., Lahiri, D., ... & Gilfix, B. M. (1995). Apolipoprotein E4 allele as a predictor of cholinergic deficits and treatment outcome in Alzheimer disease. Proceedings of the National Academy of Sciences, 92(26), 12260-12264. https://www.pnas.org/content/pnas/92/26/12260.full.pdf		Unknown	Unknown	Contact: R DeJong
Prolapse Quality of Life	P-QoL	Assesses the severity of symptoms and their impact on the quality of life in women with urogenital prolapse		Reproductive and Maternal	prolapse		2005	UK	Spearman’s correlation coefficient (construct validity), internal consistency, test-retest reliability	Digesu, G. A., Khullar, V., Cardozo, L., Robinson, D., & Salvatore, S. (2005). P-QOL: a validated questionnaire to assess the symptoms and quality of life of women with urogenital prolapse. International Urogynecology Journal, 16(3), 176-181. DOI: 10.1007/s00192-004-1225-x	9: general health, prolapse impact, role, physical limitations, social limitations, personal relationships, emotional problems, sleep/energy disturbance and symptom severity.	Self-report	Digesu, G. A., Chaliha, C., Salvatore, S., Hutchings, A., & Khullar, V. (2005). The relationship of vaginal prolapse severity tosymptoms and quality of life. BJOG: An International Journal of Obstetrics & Gynaecology, 112(7), 971-976.		No	No	Contact information not available
Pulmonary arterial hypertension symptoms and impact	PAH-Sympact	To assess pulmonary arterial hypertension symptoms and their impact. PAH-SYMPACT is a daily diary for symptoms.		Respiratory	pulmonary arterial hypertension		2018	USA	Factor analysis, construct validity, known group validity	McCollister, D., Shaffer, S., Badesch, D. B., Filusch, A., Hunsche, E., Schüler, R., ... & Peacock, A. (2016). Development of the Pulmonary Arterial Hypertension-Symptoms and Impact (PAH-SYMPACT®) questionnaire: a new patient-reported outcome instrument for PAH. Respiratory research, 17(1), 72. https://doi.org/10.1186/s12931-016-0388-6 Chin, K. M., Gomberg-Maitland, M., Channick, R. N., Cuttica, …	2: symptoms, impacts	Self-report	N/A		Yes	Unknown	Contact: Kelly M. Chin, kelly.chin@utsouthwestern.edu
Quality of Life – Cancer Survivors	QOL-CS	A 41-item visual analogue scale measuring quality of life in childhood cancer survivors.		Cancer	Cancer - childhood cancer survivors		2001	USA	Factor analysis, concurrent and discriminant validity	Zebrack, B. J., & Chesler, M. A. (2001). A psychometric analysis of the Quality of Life-Cancer Survivors (QOL-CS) in survivors of childhood cancer. Quality of life research, 10(4), 319-329. https://link.springer.com/article/10.1023/A:1012228823115	6: visual analogue scale, physical well-being, psychological well-being (including distress and fears), social well-being, and spiritual well-being	Self-report	N/A		Unknown	Unknown	Contact: Brad Zebrack, bzebrack@mednet.ucla.edu
Quality of Life after Brain Injury instrument	QOLIBRI	A 37 item measure of quality of life in patients who have experienced traumatic brain injury, it has also been recently validated for stroke patients.		Injuries and Trauma	Brain injury		2010	Australia, Belgium, Finland,, France, Germany, Italy, the Netherlands, the UK, and the USA	EFA/CFA, construct validity, internal consistency and test-retest reliability	Von Steinbüchel, N., Wilson, L., Gibbons, H., Hawthorne, G., Höfer, S., Schmidt, S., ... & Von Wild, K. (2010). Quality of Life after Brain Injury (QOLIBRI): scale development and metric properties. Journal of neurotrauma, 27(7), 1167-1185. https://doi.org/10.1089/neu.2009.1076 Von Steinbüchel, N., Wilson, L., Gibbons, H., Hawthorne, G., Höfer, S., Schmidt, S., ... & Von Wild, K. (2010). Quality …	6: cognition, self, daily life and autonomy, social relationships, emotions, physical problems	Self-report, proxy	Formisano, R., Longo, E., Azicnuda, E., Silvestro, D., D’Ippolito, M., Truelle, J. L., ... & Barba, C. (2017). Quality of life in persons after traumatic brain injury as self-perceived and as perceived by the caregivers. Neurological sciences, 38(2), 279-286. https://link.springer.com/article/10.1007/s10072-016-2755-y		Yes	Yes, fees may apply	http://qolibrinet.com/registration-for-use/	Validated in multiple languages simultaneously.
Quality of Life in Adult Cancer Survivors	QLACS	The QLACS is a measure specifically focusing on the quality of life of long-term cancer survivors		Cancer	Cancer - long-term survivors		2005	USA	Factor analysis, criterion-related validity	Avis, N. E., Smith, K. W., McGraw, S., Smith, R. G., Petronis, V. M., & Carver, C. S. (2005). Assessing quality of life in adult cancer survivors (QLACS). Quality of life research, 14(4), 1007-1023. doi: 10.1007/s11136-004-2147-2 https://link.springer.com/content/pdf/10.1007/s11136-004-2147-2.pdf	5: cancer-specific domains were identified (appearance concerns, financial problems, distress over recurrence, family-related distress, and benefits of cancer) 7: generic QOL domains (negative feelings, positive feelings, cognitive problems, sexual problems, physical pain, fatigue, and social avoidance	Self-report	Foster, C., Breckons, M., Cotterell, P., Barbosa, D., Calman, L., Corner, J., ... & Smith, P. W. (2015). Cancer survivors’ self-efficacy to self-manage in the year following primary treatment. Journal of Cancer Survivorship, 9(1), 11-19. doi: 10.1007/s11764-014-0384-0 https://link.springer.com/content/pdf/10.1007%2Fs11764-014-0384-0.pdf		Unknown	Unknown	Contact: Nancy Avis, navis@wfubmc.edu
Quality of Life in Alzheimer’s Disease	QOL-AD	A 13 item measure of quality of life for patients with Alzheimer's disease, which can be completed by the patient or proxy reported by a carer.		Neurological	Alzheimer's Disease and dementia		1999	USA	Convergent validity, internal consistency and test-retest reliability	Logsdon, R. G., Gibbons, L. E., McCurry, S. M., & Teri, L. (1999). Quality of life in Alzheimer's disease: patient and caregiver reports. Journal of Mental health and Aging, 5, 21-32. https://www.researchgate.net/profile/Susan_Mccurry/publication/232417911_Quality_of_Life_in_Alzheimer's_disease_Patient_and_Caregiver_Reports/links/00b7d536bb4ef116f2000000/Quality-of-Life-in-Alzheimers-disease-Pati…	unclear	Self-report, care-giver proxy	Woods, R. T., Nelis, S. M., Martyr, A., Roberts, J., Whitaker, C. J., Markova, I., ... & Clare, L. (2014). What contributes to a good quality of life in early dementia? Awareness and the QoL-AD: a cross-sectional study. Health and quality of life outcomes, 12(1), 94. https://doi.org/10.1186/1477-7525-12-94	https://agedcare.health.gov.au/sites/g/files/net1426/f/documents/02_2017/sa_innovation_hub_trial_evaluation_report_-_final-_web_accesible.docx	Yes	Unknown	Contact: R Logsdon, Logsdon@u.washington.edu	Validated in Italian, Turkish and other languages
Quality of Life in Epilepsy	QOLIE-10-P	Available in 89 item and shorter 31 and 10 item forms, this instrument measures quality of life for patients with epilepsy, focusing on an epilepsy targeted dimension, a cognitive factor, mental health, and physical health.. A version is also available for adolescent patients.		Neurological	Epilepsy		1995	USA	EFA, construct validity, internal consistency and test-retest reliability	Devinsky, O., Vickrey, B. G., Cramer, J., Perrine, K., Hermann, B., Meador, K., & Hays, R. D. (1995). Development of the quality of life in epilepsy inventory. Epilepsia, 36(11), 1089-1104.	17: Seizure worry, medication effects, health perceptions, health discouragement, work/driving/social function, language, attention/concentration, memory, overall QOL, emotional wellbeing, role limitations: emotional, role limitations: physical, social isolation, social support, energy/fatigue, physical functioning, pain	Self-report, care-giver proxy	Chou, C. C., Shih, Y. H., Yen, D. J., Kwan, S. Y., & Yu, H. Y. (2015). Long‐term health‐related quality of life in drug‐resistant temporal lobe epilepsy after anterior temporal lobectomy. Epileptic disorders, 17(2), 177-183. doi:10.1684/epd.2015.0744		No	No	https://www.rand.org/health-care/surveys_tools/qolie.html
Quality of Life in Newly Diagnosed Epilepsy (Newly Diagnosed Epilepsy Quality of Life)	NEWQOL	To assess quality of life in recently diagnosed epilepsy patients		Neurological	Epilepsy		2000	UK, USA	Concurrent validity, known-groups validity	Abetz, L., Jacoby, A., Baker, G. A., & McNulty, P. (2000). Patient‐based assessments of quality of life in newly diagnosed epilepsy patients: validation of the NEWQOL. Epilepsia, 41(9), 1119-1128. https://doi.org/10.1111/j.1528-1157.2000.tb00317.x	6: worry about seizures, depression, memory, cognition, stigmatism, control	Self-report	Jacoby, A., Sudell, M., Tudur Smith, C., Crossley, J., Marson, A. G., Baker, G. A., & SANAD Study Group. (2015). Quality‐of‐life outcomes of initiating treatment with standard and newer antiepileptic drugs in adults with new‐onset epilepsy: findings from the SANAD trial. Epilepsia, 56(3), 460-472. https://doi.org/10.1111/epi.12913		Unknown	Unknown	Contact: Linda Abetz, Linda.Abetz@adelphi.co.uk
Quality of Life Index for Atopic Dermatitis	QoLIAD	To assess the quality of life of adult patients with atopic dermatitis		Skin	Atopic dermatitis		2004	U.K., Italy and the Netherlands	Construct validity, factor analysis	Whalley, D., McKenna, S. P., Dewar, A. L., Erdman, R. A., Kohlmann, T., Niero, M., ... & Van Assche, D. (2004). A new instrument for assessing quality of life in atopic dermatitis: international development of the Quality of Life Index for Atopic Dermatitis (QoLIAD). British Journal of Dermatology, 150(2), 274-283. https://doi.org/10.1111/j.1365-2133.2004.05783.x	Unidimensional	Self-report	N/A		Unknown	Unknown	Contact: S. Mcjenna, smckenna@galen‐research.com	Translations available for Netherlands, Italy, Germany, France, U.S.A and Spain
Quality of Recovery-15	QoR-15	The QoR-15 is a patient-reported outcomes measure after day case surgery and anaesthesia. Fifteen questions assess the domains of pain, physical comfort, physical independence, emotions and psychological support.	Hospital - Surgery and anaesthesia	Generic			2013	Australia	Internal consistency, construct validity, and responsiveness to change has been demonstrated.	Stark, P. A., Myles, P. S., & Burke, J. A. (2013). Development and Psychometric Evaluation of a Postoperative Quality of Recovery ScoreThe QoR-15. The Journal of the American Society of Anesthesiologists, 118(6), 1332-1340.	5: Pain, Physical comfort, Physical independence, Emotions, Psychological support.	Self-report	Kleif, J., Waage, J., Christensen, K. B., & Gögenur, I. (2018). Systematic review of the QoR-15 score, a patient-reported outcome measure measuring quality of recovery after surgery and anaesthesia. British journal of anaesthesia, 120(1), 28-36.		Unknown	Unknown	Contact: Dr. Myles, p.myles@alfred.org.au
Quebec back pain disability scale	QBPDS	A 20 item (i.e., daily activities) instrument assessing the level of functional disability in individuals with back pain.	Rehabilitation, physiotherapy	Musculoskeletal	Low back pain		1995	Canada	Construct validity, test-retest and internal consistency reliability	Kopec, J. A., Esdaile, J. M., Abrahamowicz, M., Abenhaim, L., Wood-Dauphinee, S., Lamping, D. L., & Williams, J. I. (1995). The Quebec Back Pain Disability Scale. Measurement properties. Spine, 20(3), 341-352. https://europepmc.org/abstract/med/7732471 See also: Kopec, J. A., Esdaile, J. M., Abrahamowicz, M., Abenhaim, L., Wood-Dauphinee, S., Lamping, D. L., & Williams, J. I. (1996). The Quebec b…	6 types of activities: bed/rest items, sitting/standing, ambulation, movement, bending/stooping, handling of large/heavy objects	Self-report	Di Ciaccio, E., Polastri, M., Bianchini, E., & Gasbarrini, A. (2012). Herniated lumbar disc treated with Global Postural Reeducation. A middle-term evaluation. Age (years), 43(14.5), 22-76. http://citeseerx.ist.psu.edu/viewdoc/download?doi=10.1.1.470.3754&rep=rep1&type=pdf		Yes	Unknown	Contact: jacek.kopec@ubc.ca	Originally developed in French and English, versions in Dutch, Iranian, Brazilian Portuguese, Turkish, Chinese, Greek, Polish, Korean and Arabic
Rating form of IBD patient concerns	RFIPC	To evaluate the worries and concerns associated with inflammatory bowel disease and its treatments		Gastrointestinal	Inflammatory bowel disease		1991	USA	Construct validity, factor analysis	Drossman, D. A., Leserman, J. A. N. E., Li, Z. M., Mitchell, C. M., Zagami, E. A., & Patrick, D. L. (1991). The rating form of IBD patient concerns: a new measure of health status. Psychosomatic medicine, 53(6), 701-712. https://www.researchgate.net/profile/Douglas_Drossman/publication/21396743_The_Rating_Form_of_IBD_Patient_Concerns_A_new_measure_of_health_status/links/5a414d2d458515f6b04cebbc/T…	4: impact of disease, sexual intimacy, complications of disease, body stigma	Self-report	Jelsness-Jørgensen, L. P., Bernklev, T., Henriksen, M., Torp, R., & Moum, B. (2012). Chronic fatigue is associated with increased disease-related worries and concerns in inflammatory bowel disease. World Journal of Gastroenterology: WJG, 18(5), 445. https://dx.doi.org/10.3748%2Fwjg.v18.i5.445		Unknown	Unknown	Contact: Douglas A. Drossman, drossman@med.unc.edu	Available in Swedish, Norwegian, Spanish, French, Italian, Greek
Refractive Status and Vision Profile	RSVP	The Refractive Status and Vision Profile (RSVP) is a 42-item questionnaire for the measurement of patient-reported outcomes of refractive surgery and other treatments for refractive error.		Hearing and Vision	Refractive error, Refractive surgery		2000	USA	Internal consistency, test-retest reliability, agreement with global measures of vision (criterion validity), discriminant validity, content validity, and construct validity (associations of scale scores with patient status variables) have been demonstrated.	Schein, O. D. (2000). The measurement of patient-reported outcomes of refractive surgery: the refractive status and vision profile. Transactions of the American Ophthalmological Society, 98, 439. Schein, O. D., Vitale, S., Cassard, S. D., & Steinberg, E. P. (2001). Patient outcomes of refractive surgery: the refractive status and vision profile. Journal of Cataract & Refractive Surgery, 27(5), 66…	8: Concerns, Driving, Expectations, physical/social functioning, symptoms, optical problems, glare, problems with corrective lenses.	Self-report	Pesudovs, K. (2018). Influence of refractive surgery complications on quality of life. In Management of complications in refractive surgery (pp. 13-19). Springer, Cham.		Yes	Unknown	Johns Hopkins University	The RSVP has been translated into 8 different languages.
Revised Child Anxiety and Depression Scale	RCADS	A 47-item questionnaire that measures the reported frequency of various symptoms of anxiety and low mood. The RCADS is a revision of the Spence Children’s Anxiety Scale (SCAS), adapted to correspond more closely to selected DSM-IV anxiety disorders and includes a scale for major depression. There is also a Parent Version (RCADS-P) of the questionnaire.		Mental health	Childhood anxiety and depressive disorders		2000	USA	Internal consistency and factor analysis have provided support for the factorial validity of the RCADS. Test-retest reliability, and convergent and discriminant validity has also been demonstrated.	Chorpita, B. F., Yim, L., Moffitt, C., Umemoto, L. A., & Francis, S. E. (2000). Assessment of symptoms of DSM-IV anxiety and depression in children: A revised child anxiety and depression scale. Behaviour research and therapy, 38(8), 835-855. https://doi.org/10.1016/S0005-7967(99)00130-8 Chorpita, B. F., Moffitt, C. E., & Gray, J. (2005). Psychometric properties of the Revised Child Anxiety and D…	6: Separation anxiety disorder, social phobia, generalised anxiety disorder, obsessive–compulsive disorder, panic disorder, depression	Self-report, parent	Storch, E. A., Larson, M. J., Ehrenreich-May, J., Arnold, E. B., Jones, A. M., Renno, P., ... & Wood, J. J. (2012). Peer victimization in youth with autism spectrum disorders and co-occurring anxiety: relations with psychopathology and loneliness. Journal of Developmental and Physical Disabilities, 24(6), 575-590.		Yes	No	https://www.childfirst.ucla.edu/resources/	The RCADS is available in English, Spanish (US), Spanish (Spain), Chinese, Dutch, Danish, French and Korean; and the RCADS-P is available in English, Spanish (US), Dutch, Danish and Korean. Currently, norms and scoring programs for both the RCADS and RCADS-P are based on English versions. The RCADS and its derivative works (inclusive of translations) are copyrighted by its developers (Chorpita, E…
Rheumatoid arthritis impact of disease scale	RAID	A 7 item measure comprising numerical rating scales assessing the impact of rheumatoid arthritis, taking into account pain, functional capacity, fatigue, physical and emotional wellbeing, quality of sleep and coping.		Musculoskeletal	Rheumatoid arthritis		2011	International: Estonia, Germany, Finland, France, Greece, Italy, The Netherlands, Norway, Spain, Romania, Turkey and the UK	Construct validity, internal consistency and test-retest reliability	Gossec, L., Paternotte, S., Aanerud, G. J., Balanescu, A., Boumpas, D. T., Carmona, L., ... & Gogus, F. (2011). Finalisation and validation of the rheumatoid arthritis impact of disease score, a patient-derived composite measure of impact of rheumatoid arthritis: a EULAR initiative. Annals of the rheumatic diseases, 70(6), 935-942.	7: pain, sleep, coping/self-management, function, fatigue, emotional wellbeing, physical wellbeing	Self-report	N/A		No	No	http://pitie-salpetriere.aphp.fr/psaid/raid_psaid_quest_home.php
Rheumatoid Arthritis Quality of Life Questionnaire	RAQoL	A measure consisting of 30 statements about quality of life in rheumatoid arthritis, answered on using a yes/no response. It uses a needs-based model of quality of life, assuming life gains its quality from individuals having the capacity to satisfy their needs.		Musculoskeletal	rheumatoid arthritis		1997	Netherlands and UK	Construct validity, internal consistency and test-retest reliability	De Jong, Z., Van der Heijde, D. M. F. M., McKenna, S. P., & Whalley, D. (1997). The reliability and construct validity of the RAQoL: a rheumatoid arthritis-specific quality of life instrument. British journal of rheumatology, 36(8), 878-883. https://watermark.silverchair.com/360878.pdf?token=AQECAHi208BE49Ooan9kkhW_Ercy7Dm3ZL_9Cf3qfKAc485ysgAAAmkwggJlBgkqhkiG9w0BBwagggJWMIICUgIBADCCAksGCSqGSIb3DQ…	unclear	Self-report	Saleem, B., Brown, A. K., Quinn, M., Karim, Z., Hensor, E. M., Conaghan, P., ... & Emery, P. (2012). Can flare be predicted in DMARD treated RA patients in remission, and is it important? A cohort study. Annals of the rheumatic diseases, 71(8), 1316-1321.		Yes	Unknown	https://www.rtihs.org/form/contact-staff-member?staff_member=840&referral_page=research-team/diane-whalley	Adapted for use in more than 24 languages.
Rheumatoid Arthritis Symptom Questionnaire	RASQ	A 8 item measure assessing the cardinal signs and symptoms of rheumatoid arthritis (Joint pain, joint swelling, joint stiffness, joint tenderness, joint warmth, muscle pain, tiredness, and overall limitation on daily activities) suitable across multiple contexts.		Musculoskeletal	rheumatoid arthritis		2017	USA	Convergent and known-groups validity, internal consistency and test-retest reliability	Banderas, B., Skup, M., Shields, A. L., Stokes, J., Foley, C., & Ganguli, A. (2017). Psychometric evaluation of the Rheumatoid Arthritis Symptom Questionnaire (RASQ) in an observational study. Current medical research and opinion, 33(12), 2121-2128. https://doi.org/10.1080/03007995.2017.1338562	Unidimensional	Self-report	N/A		Unknown	Unknown	Contact: Benjamin Banderas, benjamin.banderas@adelphivalues.com
Rheumatoid Arthritis-Work Instability Scale	RA-WIS	A 23 item measure for patients with rheumatoid arthritis of work instability, caused by a mismatch between an individual's functional abilities and the demands of their job which threatens their employment.	Occupational therapy	Musculoskeletal	rheumatoid arthritis		2003	UK	Criterion, discriminant and construct validity	Gilworth, G., Chamberlain, M. A., Harvey, A., Woodhouse, A., Smith, J., Smyth, M. G., & Tennant, A. (2003). Development of a work instability scale for rheumatoid arthritis. Arthritis Care & Research, 49(3), 349-354. doi: 10.1002/art.11114	Unidimensional	Self-report	van Vilsteren, M., Boot, C. R., Knol, D. L., van Schaardenburg, D., Voskuyl, A. E., Steenbeek, R., & Anema, J. R. (2015). Productivity at work and quality of life in patients with rheumatoid arthritis. BMC musculoskeletal disorders, 16(1), 107. https://doi.org/10.1186/s12891-015-0562-x		Yes	Unknown	Contact: RehabMed@leeds.ac.uk
Roland-Morris Disability Questionnaire	RDQ or RMDQ	A short measure of disability particularly caused by low back pain, it is primarily recommended for mild to moderate disability, it only focuses on physical problems. It is available in a number of forms and uses a checklist format.		Musculoskeletal	Back pain		1983	UK	Construct validity, internal-consistency and test-retest reliability	Roland, M., & Morris, R. (1983). A Study of the Natural History of Back Pain: Part I Development of a Reliable and Sensitive Measure of Disability in Low-Back Pain. spine, 8(2), 141-144. https://journals.lww.com/spinejournal/Abstract/1983/03000/A_Study_of_the_Natural_History_of_Back_Pain__Part.4.aspx See also: Roland, M., & Fairbank, J. (2000). The Roland–Morris disability questionnaire and the O…	unclear	Self-report	Xia, T., Long, C. R., Gudavalli, M. R., Wilder, D. G., Vining, R. D., Rowell, R. M., ... & Meeker, W. C. (2016). Similar Effects of Thrust and Non-Thrust Spinal Manipulation Found in Adults With Subacute and Chronic Low Back Pain–A Controlled Trial with Adaptive Allocation. Spine, 41(12), E702.		No	No	http://www.rmdq.org/
Rotterdam Symptom Checklist	RSCL	Cancer-specific tool to measure psychological and physical distress in cancer patients participating in clinical research. Validation in various cancer populations.		Cancer	Cancer - general		1990	Original validation in Dutch. Now in english	Factor analysis	De Haes, J. C. J. M., Van Knippenberg, F. C. E., & Neijt, J. P. (1990). Measuring psychological and physical distress in cancer patients: structure and application of the Rotterdam Symptom Checklist. British journal of cancer, 62(6), 1034. https://doi.org/10.1038/bjc.1990.434	3: Physical symptoms, psychological symptoms, activities of daily living	Self-report	Matzka, M., Mayer, H., Köck-Hódi, S., Moses-Passini, C., Dubey, C., Jahn, P., ... & Eicher, M. (2016). Relationship between resilience, psychological distress and physical activity in cancer patients: A cross-sectional observation study. PloS one, 11(4), e0154496. https://doi.org/10.1371/journal.pone.0154496		Yes	Yes, fees may apply	Contact: Johanna C.J.M. de Haes, e.m.verkoosen@amc.uva.nl
Routine Assessment of Patient Index Data 3	RAPID3	RAPID3 or Routine Assessment of Patient Index Data 3 assesses the effect of arthritis on daily life. RAPID3 is designed to be quick and easy for the patient to complete. It was originally designed for patients with rheumatoid arthritis but is also used to address other pathologies such as psoriatic arthritis, osteoarthritis, spondyloarthropathies, lupus, and gout.		Musculoskeletal	Rheumatoid arthritis		2008	USA	Reliability, convergent and discriminant validity established.	Pincus, T., Bergman, M. J., Yazici, Y., Hines, P., Raghupathi, K., & Maclean, R. (2008). An index of only patient-reported outcome measures, routine assessment of patient index data 3 (RAPID3), in two abatacept clinical trials: similar results to disease activity score (DAS28) and other RAPID indices that include physician-reported measures. Rheumatology, 47(3), 345-349. https://doi.org/10.1093/r…	3: Physical function, pain, patient global estimate	Self-report	Castrejón, I., Bergman, M. J., & Pincus, T. (2013). MDHAQ/RAPID3 to recognize improvement over 2 months in usual care of patients with osteoarthritis, systemic lupus erythematosus, spondyloarthropathy, and gout, as well as rheumatoid arthritis. JCR: Journal of Clinical Rheumatology, 19(4), 169-174.		Unknown	Unknown	Contact: Theodore Pincus, Rush University Medical Center, Chicago, United States of America
Seattle Angina Questionnaire	SAQ	To quantify the physical and emotional effects of coronary artery disease		Cardiovascular	Coronary artery disease		1995	USA	Concurrent validity	Spertus, J. A., Winder, J. A., Dewhurst, T. A., Deyo, R. A., Prodzinski, J., McDonnell, M., & Fihn, S. D. (1995). Development and evaluation of the Seattle Angina Questionnaire: a new functional status measure for coronary artery disease. Journal of the American College of Cardiology, 25(2), 333-341. http://www.onlinejacc.org/content/accj/25/2/333.full.pdf	5: physical limitation, angina stability, anginal frequency, treatment satisfaction, disease perception	Self-report	Serruys, P. W., Chevalier, B., Sotomi, Y., Cequier, A., Carrié, D., Piek, J. J., ... & Helqvist, S. (2016). Comparison of an everolimus-eluting bioresorbable scaffold with an everolimus-eluting metallic stent for the treatment of coronary artery stenosis (ABSORB II): a 3 year, randomised, controlled, single-blind, multicentre clinical trial. The Lancet, 388(10059), 2479-2491. https://doi.org/10.1…		Yes	Yes, fees may apply	https://cvoutcomes.org/faqs/3030#3162
Self care inventory-Revised	SCI-R	To measure perceived adherence to diabetes self-care recommendations, among adults with diabetes		Endocrine	Type 1 and 2 diabetes		2005	USA	Construct validity, concurrent validity, factor analysis	Weinger, K., Butler, H. A., Welch, G. W., & La Greca, A. M. (2005). Measuring diabetes self-care: a psychometric analysis of the Self-Care Inventory-Revised with adults. Diabetes care, 28(6), 1346-1352. https://doi.org/10.2337/diacare.28.6.1346	2: self-management, engagement	Self-report	Zagarins, S. E., Allen, N. A., Garb, J. L., & Welch, G. (2012). Improvement in glycemic control following a diabetes education intervention is associated with change in diabetes distress but not change in depressive symptoms. Journal of behavioral medicine, 35(3), 299-304. https://link.springer.com/article/10.1007/s10865-011-9359-z		Unknown	Unknown	Contact: Katie Weinger, katie.weinger@joslin.harvard.edu
Sheehan Disability Scale	SDS	The Sheehan Disability Scale (SDS) was developed as a global measure of the impact of mental illness on functioning (Sheehan, 1983). The SDS is a composite of three self-rated, 10-point Likert scale response items that aim to assess the level of the subjects' impairment with regard to their work/school activities, family relationships, and social functioning. In addition, the numbers of lost and …		Mental health			1983	USA	Internal consistency, test-retest reliability, convergent and discriminant validity has been demonstrated.	Arbuckle, R., Frye, M. A., Brecher, M., Paulsson, B., Rajagopalan, K., Palmer, S., & Degl'Innocenti, A. (2009). The psychometric validation of the Sheehan Disability Scale (SDS) in patients with bipolar disorder. Psychiatry research, 165(1-2), 163-174.	3: work/school activities, family relationships, social functioning.	Self-report	Olvet, D. M., Carrión, R. E., Auther, A. M., & Cornblatt, B. A. (2015). Self‐awareness of functional impairment in individuals at clinical high‐risk for psychosis. Early intervention in psychiatry, 9(2), 100-107.		Yes	Yes, fees may apply	https://eprovide.mapi-trust.org/instruments/sheehan-disability-scale
Short form 36 (SF-36) health survey	SF-36	The SF-36, also known as the Medical Outcomes Study (MOS) 36-Item Short Form Health Survey, is a generic, multipurpose, health survey consisting of 36 items. It yields an eight-scale profile of scores as well as physical and mental health summary measures. The SF-36 has been revised (Version 2.0) since the original version was developed (Version 1.0), with improvements being made to the two role …	General	Generic			1992	UK	Internal consistency, test-retest reliability, convergent and discriminant validity has been demonstrated.	Brazier, J. E., Harper, R., Jones, N. M., O'cathain, A., Thomas, K. J., Usherwood, T., & Westlake, L. (1992). Validating the SF-36 health survey questionnaire: new outcome measure for primary care. Bmj, 305(6846), 160-164. https://doi.org/10.1136/bmj.305.6846.160	8: Vitality, Physical functioning, Bodily pain, General health perceptions, Physical role functioning, Emotional role functioning, Social role functioning, Mental health	Self-report	Matcham, F., Scott, I. C., Rayner, L., Hotopf, M., Kingsley, G. H., Norton, S., ... & Steer, S. (2014, October). The impact of rheumatoid arthritis on quality-of-life assessed using the SF-36: a systematic review and meta-analysis. In Seminars in arthritis and rheumatism (Vol. 44, No. 2, pp. 123-130). WB Saunders.	https://www.aihw.gov.au/reports/corporate-publications/sf-36-interim-norms-for-australian-data/contents/table-of-contents	Yes	Yes, fees may apply	https://campaign.optum.com/content/optum/en/optum-outcomes/what-we-do/health-surveys.html
Skindex	Skindex, Skindex-29, Skindex-16	To measure the effects of skin disease on patients' quality of life. An adolescent version also exists: Skindex-Teen. Skindex-29 is a revised 29-items version of Skindex. Skindex-16 is a single-page version of Skindex. (The original 61-item version is no longer used)		Skin	Skin conditions		1997	USA	Exploratory factor analysis, construct validity	Chren, M. M., Lasek, R. J., Flocke, S. A., & Zyzanski, S. J. (1997). Improved discriminative and evaluative capability of a refined version of Skindex, a quality-of-life instrument for patients with skin diseases. Archives of dermatology, 133(11), 1433-1440. doi:10.1001/archderm.1997.03890470111018	3: symptoms, emotions, functioning	Self-report	Janowski, K., Steuden, S., Pietrzak, A., Krasowska, D., Kaczmarek, Ł., Gradus, I., & Chodorowska, G. (2012). Social support and adaptation to the disease in men and women with psoriasis. Archives of dermatological research, 304(6), 421-432. https://link.springer.com/article/10.1007/s00403-012-1235-3		Yes	Yes, fees may apply	Mapi Research Trust - PROVIDE https://eprovide.mapi-trust.org/instruments/skindex#basic_description	Available in many languages https://eprovide.mapi-trust.org/instruments/skindex#basic_description
Social impact of chronic conditions - Inflammatory bowel disease	SICC-IBD	Assesses social dysfunction of IBD patients		Gastrointestinal	Inflammatory bowel disease - Ulcerative colitis		2012	UK	Criterion and construct validity	Smith, J. J., Netuveli, G., Sleight, S. P., Das, P., Tekkis, P. P., Gabe, S. M., ... & Nicholls, R. J. (2012). Development of a social morbidity score in patients with chronic ulcerative colitis as a potential guide to treatment. Colorectal Disease, 14(5), e250-e257. https://doi.org/10.1111/j.1463-1318.2012.02880.x	4: education, work, earnings, relationships	Self-report	N/A		Unknown	Unknown	Contact: R. J. Nicholls, j.nicholls@imperial.ac.uk
Southampton Stroke Self-Management Questionnaire	SSSMQ	Scale of self-management competency following stroke		Cardiovascular	Stroke		2015	UK	Construct validity	Boger, E. J., Hankins, M., Demain, S. H., & Latter, S. M. (2015). Development and psychometric evaluation of a new patient-reported outcome measure for stroke self-management: The Southampton Stroke Self-Management Questionnaire (SSSMQ). Health and quality of life outcomes, 13(1), 165. https://doi.org/10.1186/s12955-015-0349-7	Unidimensional	Self-report	N/A		Unknown	Unknown	Contact: Emma J Boger, e.j.boger@soton.ac.uk
Spatial hearing questionnaire	SHQ	The Spatial Hearing Questionnaire consists of 24 items to assess the difficulties faced by patients with hearing loss.		Hearing and Vision			2009	USA	Internal consistency reliability, construct validity, factor analysis	Tyler, R. S., Perreau, A. E., & Ji, H. (2009). The validation of the spatial hearing questionnaire. Ear and hearing, 30(4), 466. doi: 10.1097/AUD.0b013e3181a61efe	3: localization, speech in noise and music in quiet, speech in quiet	Self-report	Zhang, J., Tyler, R., Ji, H., Dunn, C., Wang, N., Hansen, M., & Gantz, B. (2015). Speech, Spatial and Qualities of Hearing Scale (SSQ) and Spatial Hearing Questionnaire (SHQ) changes over time in adults with simultaneous cochlear implants. American journal of audiology, 24(3), 384-397. https://doi.org/10.1044/2015_AJA-14-0074		Unknown	Unknown	Contact: Richard Tyler
St Georges Respiratory Questionnaire	SGRQ	The SGRQ is a 50-item questionnaire developed to measure health status (quality of life) in patients with diseases of airways obstruction. The SGRQ-C is a 40-item version of the original 50-item SGRQ. It was derived from the original version after a detailed analysis of data from large studies in COPD.		Respiratory	Asthma, Chronic obstructive pulmonary disease (COPD)		1992	UK	Internal consistency, test-retest reliability, and convergent and discriminant validity for the SGRQ has been demonstrated. However, using Rasch analysis, the reliability and validity of the tool has since been improved for COPD (SGRQ-C), with the weaker items being removed.	Jones, P. W., Quirk, F. H., Baveystock, C. M., & Littlejohns, P. (1992). A self-complete measure of health status for chronic airflow limitation. Am Rev Respir Dis, 145(6), 1321-1327. https://doi.org/10.1164/ajrccm/145.6.1321 Meguro, M., Barley, E. A., Spencer, S., & Jones, P. W. (2007). Development and validation of an improved, COPD-specific version of the St. George Respiratory Questionnaire. …	3: symptoms, activity, and impact	Self-report	Joppa, P., Tkacova, R., Franssen, F. M., Hanson, C., Rennard, S. I., Silverman, E. K., ... & Kenn, K. (2016). Sarcopenic obesity, functional outcomes, and systemic inflammation in patients with chronic obstructive pulmonary disease. Journal of the American Medical Directors Association, 17(8), 712-718.		Yes	Yes, fees may apply	http://www.healthstatus.sgul.ac.uk/sgrq/sgrq-downloads	The SGRQ has been translated into many languages (147 translations)
State-Trait Anxiety Inventory for Adults	STAI-AD	The State-Trait Anxiety Inventory for Adults (STAI-AD) is a 40-item instrument used to assess the level of both state and trait anxiety in adults. The STAI Form X is the previous form. Various other versions also exist, such as the State-Trait Anxiety Inventory for Children (STAIC) and the State-Trait Anger Expression Inventory-2 (STAXI-2).		Mental health	Anxiety disorders		1983	USA	Internal consistency, concurrent, convergent, divergent, and construct validity has been demonstrated.	Ramanaiah, N. V., Franzen, M., & Schill, T. (1983). A psychometric study of the State-Trait Anxiety Inventory. Journal of personality assessment, 47(5), 531-535. https://doi.org/10.1207/s15327752jpa4705_14 Spielberger, C. D. (1983). State-Trait Anxiety Inventory (Form Y) Manual. Palo Alto. CA: Mind Garden.	2: State anxiety; Trait Anxiety.	Self-report	Davey, C. J., Harley, C., & Elliott, D. B. (2013). Levels of state and trait anxiety in patients referred to ophthalmology by primary care clinicians: a cross sectional study. PloS one, 8(6), e65708. https://doi.org/10.1371/journal.pone.0065708	https://www.dva.gov.au/sites/default/files/Outreach-Technical-Report.pdf	Yes	Yes, fees may apply	Copyright © 1968, 1977 by Charles D. Spielberger, State-Trait Anxiety Inventory for Adults™ is a trademark of Mind Garden, Inc.	The STAI has been translated into nuerous languages, including Spanish, Italian and German.
Stroke Impact Scale	SIS 2.0	To detect consequences of stroke, especially mild to moderate stroke on quality of life.		Cardiovascular	Stroke		1999	USA	Concurrent validity, factor analysis	Duncan, P. W., Wallace, D., Lai, S. M., Johnson, D., Embretson, S., & Laster, L. J. (1999). The stroke impact scale version 2.0: evaluation of reliability, validity, and sensitivity to change. Stroke, 30(10), 2131-2140. https://doi.org/10.1161/01.STR.30.10.2131	8: strength, hand function, ADL/IADL, mobility, communication, emotion, memory and thinking, participation	Self-report	van Eijsden, H. M., van de Port, I. G. L., Visser-Meily, J. M. A., & Kwakkel, G. (2012). Poststroke fatigue: who is at risk for an increase in fatigue?. Stroke research and treatment, 2012. doi: 10.1155/2012/863978		Yes	Unknown	Contact: KU Innovation & Collaboration, kuic@ku.edu
Stroke Self-Efficacy Questionnaire	SSEQ	A tool to measure self-efficacy judgements in specific domains of functioning relevant to individuals following stroke.		Cardiovascular	Stroke		2008	UK	Criterion validity, principal components analysis	Jones, F., Partridge, C., & Reid, F. (2008). The Stroke Self‐Efficacy Questionnaire: measuring individual confidence in functional performance after stroke. Journal of clinical nursing, 17(7b), 244-252. https://doi.org/10.1111/j.1365-2702.2008.02333.x	Unclear	Self-report	Lewin, A., Jöbges, M., & Werheid, K. (2013). The influence of self-efficacy, pre-stroke depression and perceived social support on self-reported depressive symptoms during stroke rehabilitation. Neuropsychological rehabilitation, 23(4), 546-562. https://doi.org/10.1080/09602011.2013.794742		Unknown	Unknown	Contact: Fiona Jones, fjones@hscs.sgul.ac.uk
Stroke-Specific Quality Of Life measure	SS-QOL	To assess health-related quality of life of stroke patients. A carer version also exists (COAST Carer).		Cardiovascular	Stroke		1999	USA	Construct validity, factor analysis	Williams, L. S., Weinberger, M., Harris, L. E., Clark, D. O., & Biller, J. (1999). Development of a stroke-specific quality of life scale. Stroke, 30(7), 1362-1369. https://doi.org/10.1161/01.STR.30.7.1362	12: energy, family roles, language, mobility, mood, personality, self-care, social roles, thinking, upper extremity function, vision, and work/productivity	Self-report	Schmid, A. A., Van Puymbroeck, M., Altenburger, P. A., Schalk, N. L., Dierks, T. A., Miller, K. K., ... & Williams, L. S. (2012). Poststroke balance improves with yoga: a pilot study. Stroke, 43(9), 2402-2407. https://doi.org/10.1161/STROKEAHA.112.658211		Unknown	No	Contact: Linda S. Williams, lwilliams@hsrd.va.iupui.edu	May be used with proxies
Subjective Handicap of Epilepsy	SHE	Measure of handicap in people with epilepsy, based on the World Health Organization’s concept of handicap.		Neurological	Epilepsy		1998	UK	Construct validity, factor analysis	O'Donoghue, M. F., Duncan, J. S., & Sander, J. W. (1998). The subjective handicap of epilepsy. A new approach to measuring treatment outcome. Brain: a journal of neurology, 121(2), 317-343. https://doi.org/10.1093/brain/121.2.317	6: work and activities, social and personal, self-perception, physical, life-satisfaction, change	Self-report	Elliott, I., Kadis, D. S., Lach, L., Olds, J., McCleary, L., Whiting, S., ... & Smith, M. L. (2012). Quality of life in young adults who underwent resective surgery for epilepsy in childhood. Epilepsia, 53(9), 1577-1586. https://doi.org/10.1111/j.1528-1167.2012.03594.x		Unknown	Unknown	Contact: M. F. O’Donoghue
Subjective Index of Physical and Social Outcome	SIPSO	A measure of social integration following stroke		Cardiovascular	Stroke		2000	UK	Factor analysis, construct validity	Trigg, R., & Wood, V. A. (2000). The Subjective Index of Physical and Social Outcome (SIPSO): a new measure for use with stroke patients. Clinical Rehabilitation, 14(3), 288-299. https://doi.org/10.1191%2F026921500678119607	2: physical functioning/mobility, social/emotional functioning	Self-report	McKenna, S., Jones, F., Glenfield, P., & Lennon, S. (2015). Bridges self-management program for people with stroke in the community: a feasibility randomized controlled trial. International Journal of Stroke, 10(5), 697-704. https://doi.org/10.1111%2Fijs.12195		Unknown	Unknown	Contact: Richard Trigg, R.Trigg@bath.ac.uk
Subjective Oral Health Status Indicators		Developed to measure the functional, social and psychological outcomes of oral disorders and conditions. It comprises 4 indexes and a scale (with multiple subscales).		Oral	oral health and disorders		1994	Canada	Construct and concurrent validity, internal consistency and test-retest reliability	Locker, D., & Miller, Y. (1994). Evaluation of subjective oral health status indicators. Journal of public health dentistry, 54(3), 167-176. https://doi.org/10.1111/j.1752-7325.1994.tb01209.x See also: https://www.adelaide.edu.au/arcpoh/downloads/publications/reports/miscellaneous/measuring-oral-health-and-quality-of-life.pdf#page=116	8: chewing capacity, ability to speak clearly, oral and facial pain symptoms, other oral symptoms, social and psychological impact of oral disorders (problems with eating, problems with communication/social relations, other limitations in daily activities, worry and concern about oral health)	Self-report	Locker, D. (2009). Self‐esteem and socioeconomic disparities in self‐perceived oral health. Journal of public health dentistry, 69(1), 1-8. https://onlinelibrary.wiley.com/doi/pdf/10.1111/j.1752-7325.2008.00087.x		Unknown	Unknown	Contact: D Locker, dlocker@dental.utoronto.ca
Symptom Checklist-90-Revised	SCL-90-R	The Symptom Checklist-90-R (SCL-90-R) is a 90-iteminstrument used to screen for a broad range of psychological problems and symptoms of psychopathology, it is also useful as a progress or outcomes measurement instrument.		Mental health	Generic for Psychiatry/Psychology		2010	USA	A high number of studies have been conducted demonstrating the reliability, validity, and utility of the SCL-90-R.	Derogatis, L. R., & Unger, R. (2010). Symptom checklist‐90‐revised. The Corsini encyclopedia of psychology, 1-2.	9: somatization, obsessive-compulsive, interpersonal sensitivity, depression, anxiety, hostility, phobic anxiety, paranoid ideation, psychoticism, and a category of "additional items" which helps clinicians assess other aspect of the clients symptoms.	Self-report	Lee, S. S., Allen, J., Black, D. W., Zanarini, M. C., & Schulz, S. C. (2016). Quetiapine's effect on the SCL-90-R domains in patients with borderline personality disorder. Annals of clinical psychiatry: official journal of the American Academy of Clinical Psychiatrists, 28(1), 4-10.		Yes	Yes, fees may apply	https://www.pearsonclinical.com.au/products/view/243	The SCL-90-R has been translated into several languages
Tampa Scale for Kinesiophobia short form	TSK-11	Assesses pain related fear in low-back pain patients. It is also available in a 11 item short form, which has been more thoroughly investigated for psychometric properties in English		Musculoskeletal	Low back pain		2005 (short form)	UK	Concurrent and predictive validity, internal consistency and test-retest reliability	Woby, S. R., Roach, N. K., Urmston, M., & Watson, P. J. (2005). Psychometric properties of the TSK-11: a shortened version of the Tampa Scale for Kinesiophobia. Pain, 117(1-2), 137-144. doi: 10.1016/j.pain.2005.05.029	Unidimensional	Self-report	Feigenbaum, L. A., Baraga, M., Kaplan, L. D., Roach, K. E., Calpino, K. M., Dorsey, K., ... & Scavo, V. A. (2015). Return to sport following surgery for a complicated tibia and fibula fracture in a collegiate women's soccer player with a low level of kinesiophobia. International journal of sports physical therapy, 10(1), 95. https://www.ncbi.nlm.nih.gov/pmc/articles/PMC4325293/pdf/ijspt-01-095.pdf		Unknown	Unknown	Contact: S Woby, steve.woby@pat.nhs.uk
TBI-CareQOL Feelings of Loss-Person With Traumatic Brain Injury		Two measures assessing the feeling of loss for a caregiver caring for a patient with traumatic brain injury. One of the measures assesses the loss of self (I feel like my life was ruined by the injury), while the other assesses the loss of person (I mourn the way the person I care for used to be before the injury). Short forms have also been developed for both measures.		Injuries and Trauma	Caregivers of Individuals With Traumatic Brain Injury		2019	USA	EFA/CFA, internal consistency and test-retest reliability	Carlozzi, N. E., Kallen, M. A., Ianni, P. A., Sander, A. M., Hahn, E. A., Lange, R. T., ... & Hanks, R. (2019). The development of two new computer adaptive tests to evaluate feelings of loss in caregivers of individuals with traumatic brain injury: TBI-CareQOL feelings of loss-self and feelings of loss-person with traumatic brain injury. Archives of physical medicine and rehabilitation, 100(4), …	Unidimensional	Self-report	Keatley, E., Hanks, R., Sander, A. M., Kratz, A. L., Tulsky, D. S., Ianni, P., ... & Carlozzi, N. E. (2019). Group differences among caregivers of civilians and service members or veterans with traumatic brain injury. Archives of physical medicine and rehabilitation, 100(4), S52-S57. https://doi.org/10.1016/j.apmr.2018.11.009		Unknown	Unknown	Contact: N Carlozzi, carlozzi@med.umich.edu
The impact on life questionnaire	IoL	A 6 item measure developed to assist with the prioritisation of patients for elective surgery. It assesses the overall impact of health conditions on a patient’s activities of daily living, assuming that a condition may affect several domains concurrently, Originally developed for use with cataract patients but validated among those awaiting orthopaedic surgery.	Hospital - Surgery	Generic			2016	New Zealand	Construct validity, internal consistency and test-retest reliability	Chan, G., Bezuidenhout, L., Walker, L., & Rowan, R. (2016). The Impact on Life questionnaire: validation for elective surgery prioritisation in New Zealand prioritisation criteria in orthopaedic surgery. The New Zealand Medical Journal (Online), 129(1432), 26. https://www.nzma.org.nz/__data/assets/pdf_file/0006/49173/Rowan-1417-NZMJ-1432-FINAL.pdf	6: social interaction, personal interaction, ability to fulfil responsibilities to others, personal care, personal safety, and leisure activities.	Self-report	Hunter, R. J., Buckley, N., Fitzgerald, E. L., MacCormick, A. D., & Eglinton, T. W. (2018). General Surgery Prioritization Tool: a pilot study. ANZ journal of surgery, 88(12), 1279-1283. https://doi.org/10.1111/ans.14703		Unknown	Unknown	Contact: Robert Rowan, robert.rowan@ccdhb.org.nz
Traumatic Brain Injury Quality of Life	TBI-QOL	A measurement system assessing health related quality of life in traumatic brain injury, consisting of 20 calibrated item banks. It relies on computerised adaptive testing and item response theory to select items for testing, meaning the person being assessed receives an individualised measure to better able capture their experience.		Injuries and Trauma	patients with traumatic brain injury		2016	USA	CFA, convergent and discriminant validity, internal consistency reliability	Tulsky, D. S., Kisala, P. A., Victorson, D., Carlozzi, N., Bushnik, T., Sherer, M., ... & Englander, J. (2016). TBI-QOL: development and calibration of item banks to measure patient reported outcomes following traumatic brain injury. The Journal of head trauma rehabilitation, 31(1), 40. doi: 10.1097/HTR.0000000000000131 See also: Lange, R. T., Brickell, T. A., Bailie, J. M., Tulsky, D. S., & Fren…	4: physical health, emotional health, cognition, social participation	Self-report	Kreutzer, J. S., Marwitz, J. H., Sima, A. P., Bergquist, T. F., Johnson-Greene, D., Felix, E. R., ... & Dreer, L. E. (2016). Resilience following traumatic brain injury: a traumatic brain injury model systems study. Archives of physical medicine and rehabilitation, 97(5), 708-713. https://doi.org/10.1016/j.apmr.2015.12.003		Yes	Unknown	Contact: D Tulsky, dtulsky@udel.edu
Treatment Related Impact Measure for Diabetes and Diabetes Device	TRIM-D and TRIM-D Device	To measure treatment related impact on subjects of diabetes medication and diabetes devices		Endocrine	Type 1 and 2 diabetes		2009	UK, USA	Exploratory factor analysis, convergency validity, known-groups validity	Brod, M., Hammer, M., Christensen, T., Lessard, S., & Bushnell, D. M. (2009). Understanding and assessing the impact of treatment in diabetes: the Treatment-Related Impact Measures for Diabetes and Devices (TRIM-Diabetes and TRIM-Diabetes Device). Health and quality of life outcomes, 7(1), 83. https://doi.org/10.1186/1477-7525-7-83	7: Treatment burden, daily life, diabetes management, compliance, psychological health, device function, device bother	Self-report	Kabul, S., Hood, R. C., Duan, R., DeLozier, A. M., & Settles, J. (2016). Patient-reported outcomes in transition from high-dose U-100 insulin to human regular U-500 insulin in severely insulin-resistant patients with type 2 diabetes: analysis of a randomized clinical trial. Health and quality of life outcomes, 14(1), 139. https://doi.org/10.1186/s12955-016-0541-4		Yes	Unknown	Mapi Research Trust - PROVIDE - https://eprovide.mapi-trust.org/instruments/treatment-related-impact-measure-for-diabetes
Treatment-Induced Peripheral Neuropathy Scale	TNAS	Assessing the severity and course of neuropathy across various cancer treatments		Cancer	General		2015	USA	Criterion validity	Mendoza, T. R., Wang, X. S., Williams, L. A., Shi, Q., Vichaya, E. G., Dougherty, P. M., ... & Cleeland, C. S. (2015). Measuring therapy-induced peripheral neuropathy: preliminary development and validation of the treatment-induced neuropathy assessment scale. The Journal of Pain, 16(10), 1032-1043. https://doi.org/10.1016/j.jpain.2015.07.002	Unidimensional	Self-report	N/A		Unknown	Unknown	Contact: Tito R. Mendoz, tmendoza@mdanderson.org
UK Oral Health Related Quality Of Life Measure	OHQOL-UK	A 16 item measure of the impact of oral health on quality of life.		Oral	recurrent aphthous stomatitis		2001	UK	Construct and criterion validity, internal consistency reliability	McGrath, C., & Bedi, R. (2001). An evaluation of a new measure of oral health related quality of life-OHQoL-UK (W)©. Community dental health, 18(3), 138-143. https://www.researchgate.net/profile/Raman_Bedi2/publication/11768700_An_evaluation_of_a_new_measure_of_oral_health_related_quality_of_life_-_OHQoL-UKW/links/5538f4760cf226723ab6d150.pdf	3: physical aspects, social aspects, psychological aspects	Self-report	Jönsson, B., & Öhrn, K. (2014). Evaluation of the effect of non‐surgical periodontal treatment on oral health‐related quality of life: estimation of minimal important differences 1 year after treatment. Journal of clinical periodontology, 41(3), 275-282. https://doi.org/10.1111/jcpe.12202		Yes	Unknown	Contact: C P McGrath, mcgrathc@hku.hk
Urogenital Distress Inventory	UDI	A 19 item measure assessing symptoms associated with lower urinary tract dysfunction. It is available in a short form.		Kidney and Urinary	Female pelvic floor dysfunction, incontinence and prolapse		1994	USA	Factor (PCA, PFA) and cluster analysis, criterion, convergent and divergent validity, internal consistency	Shumaker, S. A., Wyman, J. F., Uebersax, J. S., McClish, D., & Fantl, J. A. (1994). Health-related quality of life measures for women with urinary incontinence: the Incontinence Impact Questionnaire and the Urogenital Distress Inventory. Quality of Life Research, 3(5), 291-306. https://link.springer.com/content/pdf/10.1007/BF00451721.pdf	3: stress, irritative, and obstructive/discomfort	Self-report	Parden, A. M., Gleason, J. L., Jauk, V., Garner, R., Ballard, A., & Richter, H. E. (2013). Incontinence outcomes in women undergoing primary and repeat midurethral sling procedures. Obstetrics and gynecology, 121(2 0 1), 273. doi 10.1097/AOG.0b013e31827c5de7	http://www.bladderbowel.gov.au/assets/doc/ncms/Phase1-2InformationAndEvidence/14OutcomesMeasuresTrialsAHOS.pdf	Unknown	Unknown	Contact: S A Shumaker, sshumake@wakehealth.edu	Validated in a number of other languages including Dutch and Turkish
Veterans RAND 36 Item Health Survey	RAND-36, VR-36	The Veterans RAND 36 (Version 1.0) Item Health Survey is a generic, multi-use, self-administered health surveys comprised of 36 items. The RAND-36 have identical items to the SF-36, but the scoring algorithm is somewhat different. The RAND-36 is available in multiple languages. The VR-36 differs from the RAND-36 in the use of 5-point response choices for two of the scales, leading to higher relia…	General	Generic			2001	USA	Principal components analysis demonstrated the structure of he scale.	McHorney, C. A., Ware, J. E., & Raczek, A. E. (1993). The MOS 36-Item Short-Form Health Survey (SF-36): II. Psychometric and clinical tests of validity in measuring physical and mental health constructs. MEDICAL CARE-PHILADELPHIA-, 31, 247-247.	8: Physical functioning, Role limitations, Bodily pain, Energy-fatigue, Social functioning, Emotional well-being, Mental health, General health	Self-report	Mattila, K., Lahtela, M., & Hynynen, M. (2012). Health-related quality of life following ambulatory surgery procedures: assessment by RAND-36. BMC anesthesiology, 12(1), 30. https://doi.org/10.1186/1471-2253-12-30		Yes	No	https://www.bu.edu/sph/about/departments/health-law-policy-and-management/research/vr-36-vr-12-and-vr-6d/request-access/
Views on Inpatient Care	VOICE	A 19-item patient-reported outcome measure of perceptions of acute care.	Hospital	Generic			2012	UK	Acceptable internal consistency, test–retest reliability and criterion validity has been demonstrated.	Evans, J., Rose, D., Flach, C., Csipke, E., Glossop, H., Mccrone, P., ... & Wykes, T. (2012). VOICE: developing a new measure of service users' perceptions of inpatient care, using a participatory methodology. Journal of Mental Health, 21(1), 57-71. https://doi.org/10.3109/09638237.2011.629240	Unidimensional	Self-report	Csipke, E., Williams, P., Rose, D., Koeser, L., McCrone, P., Wykes, T., & Craig, T. (2016). Following the Francis report: investigating patient experience of mental health in-patient care. The British Journal of Psychiatry, 209(1), 35-39. https://doi.org/10.1192/bjp.bp.115.171124		Unknown	Unknown	Contact: Joanne Evans, joanne.m.evans@kcl.ac.uk
Vision Core Module	VCM1	The Vision Core Module-1 (VCM-1) is a 10-item questionnaire that provides a subjective measure of concern regarding vision, with scores ranging from 0.0 (best score) to 5.0 (worst score) with 50 intervals.		Hearing and Vision	Visual impairment, Cataract	Cataract	1998	UK	Principal Components Analysis and Rasch analysis has provided support for the scale. Test-retest reliability and construct validity has also been demonstrated.	Frost, N. A., Sparrow, J. M., Durant, J. S., Donovan, J. L., Peters, T. J., & Brookes, S. T. (1998). Development of a questionnaire for measurement of vision-related quality of life. Ophthalmic epidemiology, 5(4), 185-210. Lamoureux, Ecosse L., Konrad Pesudovs, Julie F. Pallant, Gwyn Rees, Jennifer B. Hassell, Lynda E. Caudle, and Jill E. Keeffe. "An evaluation of the 10-item vision core measure …	Unidimensional	Interviewer, self-report, telephone	Jalil, A., Yin, K., Coyle, L., Harper, R., & Jones, N. P. (2012). Vision-related quality of life and employment status in patients with uveitis of working age: a prospective study. Ocular immunology and inflammation, 20(4), 262-265.		Unknown	Unknown	AstraZeneca
Vision Quality of Life Index	VisQoL	The (VisQoL) is a 6-item vision-related utility instrument for the health economic evaluation of eye care and rehabilitation programs.		Hearing and Vision	Eye disorders		2005	Australia	The item bank was reduced through examination of item properties, exploratory factor (EFA), item response theory (IRT), and structural equation modelling (SEM) analyses.	Misajon, R., Hawthorne, G., Richardson, J., Barton, J., Peacock, S., Iezzi, A., & Keeffe, J. (2005). Vision and quality of life: the development of a utility measure. Investigative ophthalmology & visual science, 46(11), 4007-4015.	Unidimensional	Self-report	Finger, R. P., Fenwick, E., Hirneiss, C. W., Hsueh, A., Guymer, R. H., Lamoureux, E. L., & Keeffe, J. E. (2013). Visual impairment as a function of visual acuity in both eyes and its impact on patient reported preferences. PloS one, 8(12), e81042.		Yes	Unknown	https://www.cera.org.au/pro-questionnaires/#b_ivi	The VisQoL has been translated into German and Telugu/Hindi.
Visual activities questionnaire	VAQ	The Visual Activities Questionnaire (VAQ) is designed to assess visual performance problems encountered in everyday life. The VAQ is especially designed for the older adult population, who are at a higher risk for ocular disease and visual impairment.		Hearing and Vision	Eye disorders, older adults		1992	USA	Factor analysis has provided support for the content validity and factor structure of the scale. Internal consistency and criterion validity for the scale has also been demonstrated.	Sloane, M. E., Ball, K., Owsley, C., Bruni, J. R., & Roenker, D. L. (1992). The Visual Activities Questionnaire: developing an instrument for assessing problems in everyday visual tasks. Technical Digest, Noninvasive Assessment of the Visual System, 1, 26-29.	8: peripheral vision, acuity, visual search, depth, colour, adaptation, glare, and processing speed.	Self-report	Musch, D. C., Niziol, L. M., Janz, N. K., & Gillespie, B. W. (2019). Trends in and Predictors of Depression Among Participants in the Collaborative Initial Glaucoma Treatment Study (CIGTS). American journal of ophthalmology, 197, 128-135. https://doi.org/10.1016/j.ajo.2018.09.015		No	No	https://www.uab.edu/medicine/ophthalmology/images/research/VisualActivities.pdf
Visual disability assessment	VDA	The Visual Disability Assessment (VDA) is an 18-item measure specifically designed for assessing the outcome of cataract surgery with respect to visual disability		Hearing and Vision	Cataract	Cataract	1998	Australia	Test-retest reliability, interobserver reliability, internal consistency, content validity and Principal Components Analysis has demonstrated support for the questionnaire.	Pesudovs, K., & Coster, D. J. (1998). An instrument for assessment of subjective visual disability in cataract patients. British Journal of Ophthalmology, 82(6), 617-624.	4: mobility related disability, distance/lighting/reading related disability, near and related tasks visual disability, and overall index of visual disability.	Interviewer	Khadka, J., Gothwal, V. K., McAlinden, C., Lamoureux, E. L., & Pesudovs, K. (2012). The importance of rating scales in measuring patient-reported outcomes. Health and Quality of Life Outcomes, 10(1), 80.		Unknown	Unknown	http://www.pesudovs.com/konrad/Instrument.html
Visual Function Index	VF-14	The Vision Function Index (VF-14) is a self-report questionnaire designed to measure functional impairment caused by cataract.		Hearing and Vision	Cataract	Cataract	1994	International	The VF-14 has high internal consistency, demonstrates convergent validity, is reproducible and responsive to change.	Steinberg, E. P., Tielsch, J. M., Schein, O. D., Javitt, J. C., Sharkey, P., Cassard, S. D., ... & Steinwachs, D. M. (1994). The VF-14: an index of functional impairment in patients with cataract. Archives of Ophthalmology, 112(5), 630-638. Cassard, S. D., Patrick, D. L., Damiano, A. M., Legro, M. W., Tielsch, J. M., Diener-West, M., ... & Steinberg, E. P. (1995). Reproducibility and responsivene…	Unidimensional	Self-report	Tipotsch-Maca, S. M., Varsits, R. M., Ginzel, C., & Vecsei-Marlovits, P. V. (2016). Effect of a multimedia-assisted informed consent procedure on the information gain, satisfaction, and anxiety of cataract surgery patients. Journal of Cataract & Refractive Surgery, 42(1), 110-116.		Unknown	Unknown	https://www.themedicaleyecenter.com/wp-content/uploads/2018/05/Cataract-VF-14-Questionnaire-1.21.16-revision.pdf	The VF-14 has been validated for use in Danish and Spanish.
Warwick Edinburgh Mental Wellbeing Scale	WEMWBS	The Warwick-Edinburgh Mental Wellbeing Scale was developed to enable the monitoring of mental wellbeing in the general population and the evaluation of projects, programmes and policies which aim to improve mental wellbeing.	Community, school, workplace and research settings	Mental health	Mental wellbeing		2007	UK	Confirmatory factor analysis has provided support for the single factor hypothesis. Internal consistency, test-retest reliability, and convergent and discriminant validity has also been demonstrated.	Tennant, R., Hiller, L., Fishwick, R., Platt, S., Joseph, S., Weich, S., ... & Stewart-Brown, S. (2007). The Warwick-Edinburgh mental well-being scale (WEMWBS): development and UK validation. Health and Quality of life Outcomes, 5(1), 63. https://doi.org/10.1186/1477-7525-5-63	Unidimensional	Self-report	Hunter, S. C., Houghton, S., & Wood, L. (2015). Positive mental well-being in australian adolescents: Evaluating the Warwick-Edinburgh mental well-being scale. The Educational and Developmental Psychologist, 32(2), 93-104. https://doi.org/10.1017/edp.2015.12		Yes	No	https://warwick.ac.uk/fac/sci/med/research/platform/wemwbs/using/register/ - (S)WEMWBS is protected by copywrite. The (S)WEMWBS is free to use, but you need to ask for permission before you begin using It.	The WEMWBS has been translated into several other languages.
West Haven-Yale Multidimensional Pain Inventory	WHYMPI	A measure assessing chronic pain in individuals, it comprises 52 items across 12 subscales and 3 overall domains. It can also be administered in separate parts.		Generic	Chronic pain		1985	USA	Principal axis factor, convergent and discriminant validity, internal consistency and test-retest reliability	Kerns, R. D., Turk, D. C., & Rudy, T. E. (1985). The west haven-yale multidimensional pain inventory (WHYMPI). Pain, 23(4), 345-356. https://doi.org/10.1016/0304-3959(85)90004-1	3: pain experience, the responses of others to the patient's pain, extent of participation in daily activities	Self-report	Barth, K. S., Maria, M. M. S., Lawson, K., Shaftman, S., Brady, K. T., & Back, S. E. (2013). Pain and motives for use among non‐treatment seeking individuals with prescription opioid dependence. The American journal on addictions, 22(5), 486-491. https://doi.org/10.1111/j.1521-0391.2013.12038.x		Yes	No	https://www.va.gov/PAINMANAGEMENT/docs/WHYMPIntoIletter.pdf#	Available in Spanish, German, Chinese and other languages.
Western Ontario and McMaster Universities Osteoarthritis Index	WOMAC	A widely used 24 item measure of hip and knee osteoarthritis, using 5-point Likert, 100mm Visual Analogue or 11-box Numerical Rating Scale formats.		Musculoskeletal	Osteoarthritis - hip and knee	Osteoarthritis	1988	Canada	Construct validity, internal consistency and test-retest reliability	Bellamy, N., Buchanan, W. W., Goldsmith, C. H., Campbell, J., & Stitt, L. W. (1988). Validation study of WOMAC: a health status instrument for measuring clinically important patient relevant outcomes to antirheumatic drug therapy in patients with osteoarthritis of the hip or knee. The Journal of rheumatology, 15(12), 1833-1840.	3: pain, stiffness, physical function	Self-report	Cross, M., Smith, E., Hoy, D., Nolte, S., Ackerman, I., Fransen, M., ... & Laslett, L. L. (2014). The global burden of hip and knee osteoarthritis: estimates from the global burden of disease 2010 study. Annals of the rheumatic diseases, 73(7), 1323-1330.	http://6cpa.com.au/wp-content/uploads/Medication-management-and-education-of-osteoarthritis-patients-evaluation-of-a-role-for-community-pharmacists-final-report.pdf	Yes	Unknown	http://www.womac.com/womac/index.htm	Available in over 100 languages.
Western Ontario Osteoarthritis Shoulder	WOOS Index	A 19 item VAS response measure of shoulder osteoarthritis.		Musculoskeletal	Osteoarthritis - shoulder	Osteoarthritis	2001	Canada	Construct and discriminant validity, test-retest reliability	Lo, I. K. Y., Griffin, S., & Kirkley, A. (2001). The development of a disease-specific quality of life measurement tool for osteoarthritis of the shoulder: The Western Ontario Osteoarthritis of the Shoulder (WOOS) index. Osteoarthritis and cartilage, 9(8), 771-778. doi:10.1053/joca.2001.0474	4: pain and physical symptoms; sport, recreation and work; lifestyle function; emotional function.	Self-report	Morris, B. J., Laughlin, M. S., Elkousy, H. A., Gartsman, G. M., & Edwards, T. B. (2015). Preoperative opioid use and outcomes after reverse shoulder arthroplasty. Journal of shoulder and elbow surgery, 24(1), 11-16.		Yes	Unknown	Contact: A Kirkley, akirkley@julian.uwo.ca
WHO (Five) Well-Being Index	WHO-5	The World Health Organisation- Five Well-Being Index (WHO-5) is a 5-item self-reported measure of current mental wellbeing. The WHO-5 is suitable for children aged 9 and above.		Generic			2003	Denmark	The WHO-5 has been found to have adequate validity in screening for depression and in measuring outcomes in clinical trials. Item response theory analyses in studies of younger persons and elderly persons indicate that the measure has good construct validity as a unidimensional scale measuring well-being in these populations	Bech, P., Olsen, L. R., Kjoller, M., & Rasmussen, N. K. (2003). Measuring well‐being rather than the absence of distress symptoms: a comparison of the SF‐36 Mental Health subscale and the WHO‐Five well‐being scale. International journal of methods in psychiatric research, 12(2), 85-91. https://doi.org/10.1002/mpr.145. Topp, C. W., Østergaard, S. D., Søndergaard, S., & Bech, P. (2015). The WHO-5 W…	Unidimensional	Self-report	Halliday, J. A., Hendrieckx, C., Busija, L., Browne, J. L., Nefs, G., Pouwer, F., & Speight, J. (2017). Validation of the WHO-5 as a first-step screening instrument for depression in adults with diabetes: Results from Diabetes MILES–Australia. Diabetes research and clinical practice, 132, 27-35. https://doi.org/10.1016/j.diabres.2017.07.005		Yes	No	https://www.psykiatri-regionh.dk/who-5/Pages/default.aspx
Wisconsin Stone Quality of Life	WISQOL	This is a 28 item measure of health related quality of life in patients with kidney stones asking about symptoms over the last month.		Kidney and Urinary	Kidney stone patients		2013	USA	Factor analysis, known-groups, convergent and concurrent validity, internal consistency	Penniston, K. L., & Nakada, S. Y. (2013). Development of an instrument to assess the health related quality of life of kidney stone formers. The Journal of urology, 189(3), 921-930. https://doi.org/10.1016/j.juro.2012.08.247. See also Penniston, K. L., Antonelli, J. A., Viprakasit, D. P., Averch, T. D., Sivalingam, S., Sur, R. L., ... & Nakada, S. Y. (2017). Validation and reliability of the Wisc…	4: social, emotional, stone-related symptom impact, vitality	Self-report	Raffin, E. P., Penniston, K. L., Antonelli, J. A., Viprakasit, D. P., Averch, T. D., Bird, V. G., ... & Pais, V. M. (2018). The effect of thiazide and potassium citrate use on the health related quality of life of patients with urolithiasis. The Journal of urology, 200(6), 1290-1294. https://doi.org/10.1016/j.juro.2018.06.023		Yes	Yes, fees may apply	https://urology.wisc.edu/research/wisqol/
Work Productivity and Activity Impairment Questionnaire	WPAI	A measure of work productivity and health outcomes including time missed from work, and impairment of work and regular activities due to health and symptoms. The brief instrument (6-items) asks individuals about the number of hours missed from work because of their health problem, and the extent it affected their productivity while at work, as well as other activities. Different versions have bee…	Chronic diseases care	Generic			1993	USA	Construct validity, reproducibility	Reilly, M. C., Zbrozek, A. S., & Dukes, E. M. (1993). The validity and reproducibility of a work productivity and activity impairment instrument. Pharmacoeconomics, 4(5), 353-365. https://link.springer.com/article/10.2165/00019053-199304050-00006	3: absenteeism, presenteeism and overall work impairment	Self-report, interview	Vietri, J., Joshi, A. V., Barsdorf, A. I., & Mardekian, J. (2014). Prescription opioid abuse and tampering in the United States: Results of a self-report survey. Pain Medicine, 15(12), 2064-2074. https://doi.org/10.1111/pme.12475		No	No	http://www.reillyassociates.net/WPAI_General.html
World Health Organization Disability Assessment Schedule 2.0	WHODAS 2.0	A generic assessment instrument for health and disability. Can be used across all diseases, including mental, neurological and addictive disorders. Applicable across cultures, in all adult populations. Directly linked at the level of the concepts to the World Health Organisation's International Classification of Functioning, Disability and Health (ICF). Consists of 36-item and 12-item versions.	General	Generic			2010	International	Developed on the basis of an extensive cross-cultural study, spanning 19 countries across the world. Items selected on the basis of item-response theory. Factor analysis and test-retest reliability demonstrate excellent psychometric properties, and compares well with other measures of disability or health status, and with clinician and proxy ratings.	Üstün, T. B., Chatterji, S., Kostanjsek, N., Rehm, J., Kennedy, C., Epping-Jordan, J., ... & Pull, C. (2010). Developing the World Health Organization disability assessment schedule 2.0. Bulletin of the World Health Organization, 88, 815-823.	6: Cognition, Mobility, Self-care, Getting along, Life activities, Participation	Self-report, Proxy	Konecky, B., Meyer, E. C., Marx, B. P., Kimbrel, N. A., & Morissette, S. B. (2014). Using the WHODAS 2.0 to assess functional disability associated with DSM-5 mental disorders. American Journal of Psychiatry, 171(8), 818-820.		Yes	No	https://www.who.int/classifications/icf/WHODAS_2_0_UserAgreement_v2011.pdf
World Health Organization Quality of Life	WHOQOL	The World Health Organization Quality of Life (WHOQOL-100) questionnaire is a generic quality of life (QoL) measurement tool used in various cultural and social settings and across different patient and healthy populations. It was developed collaboratively in 15 cultural settings over several years and has been field tested in 37 centres. It consists of 100-questions that has been translated into…	General	Generic			1998	International, including australia	Both the WHOQOL-100 and the WHOQOL-BREF have been shown to display good discriminant validity, content validity and test-retest reliability.	Group, T. W. (1998). The World Health Organization quality of life assessment (WHOQOL): development and general psychometric properties. Social science & medicine, 46(12), 1569-1585. doi:10.1016/S0277-9536(98)00009-4	Physical; Psychological; Level of independence; Social relationships; Environment; Spirituality/religion/personal beliefs	Self-report	Snell, D. L., Siegert, R. J., Surgenor, L. J., Dunn, J. A., & Hooper, G. J. (2016). Evaluating quality of life outcomes following joint replacement: psychometric evaluation of a short form of the WHOQOL-Bref. Quality of Life Research, 25(1), 51-61.	https://www.who.int/mental_health/media/en/76.pdf	Unknown	Unknown	https://www.who.int/mental_health/publications/whoqol/en/	https://www.who.int/mental_health/publications/whoqol/en/
Zung Self-Rating Depression Scale	SDS	To assess depression in patients with depressive disorder	Primary care, psychiatric settings	Mental health	Depression in geriatric, cancer and geriatric cancer patients		1965	USA	The Zung Self-rating depression scale has been found to be a valid and sensitive measure of clinical severity in depressed patients.	Zung, W. W. (1965). A self-rating depression scale. Archives of general psychiatry, 12(1), 63-70. doi:10.1001/archpsyc.1965.01720310065008 Biggs, J. T., Wylie, L. T., & Ziegler, V. E. (1978). Validity of the Zung self-rating depression scale. The British Journal of Psychiatry, 132(4), 381-385.	Unidimensional	Self-report	Bose, M., & Shah, P. (2012). Analysing Post Stroke Depression (PSD) Levels in Stroke Patients Using Zung Self-Rating Depression Scale. Indian Journal of Physiotherapy & Occupational Therapy, 6(4).		Yes	No	https://psychology-tools.com/test/zung-depression-scale	The Zung Self-Rating Depression Scale has been translated into many languages, including Arabic, Azerbaijani, Dutch, German, Portuguese, and Spanish.
